# Supplementary material for: Structural basis for the inhibition of the SARS-CoV-2 main protease by the anti-HCV drug narlaprevir
Source: Signal Transduct Target Ther. 2021 Feb 4;6:51. doi: 10.1038/s41392-021-00468-9 (PMC7860160; doi:10.1038/s41392-021-00468-9)
Supplement: Supplementary file 2 — 7D1O [file 41392_2021_468_MOESM2_ESM.txt]

REMARK Date 2020-05-16 Time 18:16:00 CST +0800 (1589624160.06 s)
REMARK PHENIX refinement
REMARK 
REMARK ****************** INPUT FILES AND LABELS ******************************
REMARK Reflections:
REMARK   file name      : 3C_11_1_Porpoise_XDS_Aimless.mtz
REMARK   labels         : ['IMEAN,SIGIMEAN']
REMARK R-free flags:
REMARK   file name      : 3C_11_1_Porpoise_XDS_Aimless.mtz
REMARK   label          : FreeR_flag
REMARK   test_flag_value: 0
REMARK Model file name(s): 
REMARK   WaterTLSCoot.pdb
REMARK 
REMARK ******************** REFINEMENT SUMMARY: QUICK FACTS *******************
REMARK Start: r_work = 0.2240 r_free = 0.2561 bonds = 0.005 angles = 0.759
REMARK Final: r_work = 0.2228 r_free = 0.2485 bonds = 0.005 angles = 0.759
REMARK ************************************************************************
REMARK 
REMARK ****************** REFINEMENT STATISTICS STEP BY STEP ******************
REMARK leading digit, like 1_, means number of macro-cycle                     
REMARK 0    : statistics at the very beginning when nothing is done yet        
REMARK 1_bss: bulk solvent correction and/or (anisotropic) scaling             
REMARK ------------------------------------------------------------------------
REMARK  stage r-work r-free bonds angles b_min b_max b_ave n_water shift
REMARK       0    : 0.3102 0.3396 0.005  0.759  17.8  89.6  40.4 146      0.000
REMARK       1_bss: 0.2240 0.2561 0.005  0.759  17.8  89.6  40.4 146      0.000
REMARK 1_settarget: 0.2240 0.2561 0.005  0.759  17.8  89.6  40.4 146      0.000
REMARK       1_adp: 0.2359 0.2601 0.005  0.759  21.3  90.0  39.8 146      0.000
REMARK       2_bss: 0.2353 0.2597 0.005  0.759  21.6  90.3  40.0 146      0.000
REMARK 2_settarget: 0.2353 0.2597 0.005  0.759  21.6  90.3  40.0 146      0.000
REMARK       2_adp: 0.2236 0.2491 0.005  0.759  21.1 104.3  41.0 146      0.000
REMARK       3_bss: 0.2233 0.2491 0.005  0.759  21.0 104.2  40.9 146      0.000
REMARK 3_settarget: 0.2233 0.2491 0.005  0.759  21.0 104.2  40.9 146      0.000
REMARK       3_adp: 0.2228 0.2484 0.005  0.759  20.8 103.0  41.0 146      0.000
REMARK         end: 0.2228 0.2485 0.005  0.759  20.7 103.0  40.9 146      0.000
REMARK ------------------------------------------------------------------------
REMARK MODEL CONTENT.
REMARK  ELEMENT        ATOM RECORD COUNT   OCCUPANCY SUM
REMARK        C                     1504         1504.00
REMARK        S                       23           23.00
REMARK        O                      590          590.00
REMARK        N                      395          395.00
REMARK    TOTAL                     2512         2512.00
REMARK -----------------------------------------------------------------------
REMARK r_free_flags.md5.hexdigest a3c21a1bb14d375a9e210977cfa582ce
REMARK 
REMARK IF THIS FILE IS FOR PDB DEPOSITION: REMOVE ALL FROM THIS LINE UP.
REMARK   3
REMARK   3 REFINEMENT.
REMARK   3   PROGRAM     : PHENIX (1.16_3549: ???)
REMARK   3   AUTHORS     : Adams,Afonine,Bunkoczi,Burnley,Chen,Dar,Davis,
REMARK   3               : Draizen,Echols,Gildea,Gros,Grosse-Kunstleve,Headd,
REMARK   3               : Hintze,Hung,Ioerger,Liebschner,McCoy,McKee,Moriarty,
REMARK   3               : Oeffner,Poon,Read,Richardson,Richardson,Sacchettini,
REMARK   3               : Sauter,Sobolev,Storoni,Terwilliger,Williams,Zwart
REMARK   3
REMARK   3  X-RAY DATA.
REMARK   3  
REMARK   3  REFINEMENT TARGET : ML
REMARK   3  
REMARK   3  DATA USED IN REFINEMENT.
REMARK   3   RESOLUTION RANGE HIGH (ANGSTROMS) : 1.780   
REMARK   3   RESOLUTION RANGE LOW  (ANGSTROMS) : 55.443  
REMARK   3   MIN(FOBS/SIGMA_FOBS)              : 1.34  
REMARK   3   COMPLETENESS FOR RANGE        (%) : 98.94 
REMARK   3   NUMBER OF REFLECTIONS             : 25933     
REMARK   3   NUMBER OF REFLECTIONS (NON-ANOMALOUS) : 25933     
REMARK   3  
REMARK   3  FIT TO DATA USED IN REFINEMENT.
REMARK   3   R VALUE     (WORKING + TEST SET) : 0.2241
REMARK   3   R VALUE            (WORKING SET) : 0.2228
REMARK   3   FREE R VALUE                     : 0.2485
REMARK   3   FREE R VALUE TEST SET SIZE   (%) : 4.99  
REMARK   3   FREE R VALUE TEST SET COUNT      : 1294      
REMARK   3  
REMARK   3  FIT TO DATA USED IN REFINEMENT (IN BINS).
REMARK   3   BIN  RESOLUTION RANGE  COMPL.    NWORK NFREE   RWORK  RFREE  CCWORK CCFREE
REMARK   3     1 55.4698 -  3.7023    0.98     2796   140  0.1659 0.1833   0.929  0.905
REMARK   3     2  3.7023 -  2.9387    0.99     2751   162  0.2144 0.2381   0.893  0.880
REMARK   3     3  2.9387 -  2.5672    0.99     2724   143  0.2581 0.2996   0.845  0.761
REMARK   3     4  2.5672 -  2.3325    0.99     2753   142  0.2644 0.3200   0.830  0.741
REMARK   3     5  2.3325 -  2.1653    0.99     2719   137  0.2720 0.2798   0.811  0.799
REMARK   3     6  2.1653 -  2.0376    0.99     2739   144  0.2797 0.3074   0.795  0.754
REMARK   3     7  2.0376 -  1.9356    0.99     2717   152  0.2906 0.3404   0.771  0.705
REMARK   3     8  1.9356 -  1.8513    0.99     2734   115  0.3083 0.3107   0.745  0.729
REMARK   3     9  1.8513 -  1.7800    0.99     2706   159  0.3485 0.3912   0.685  0.544
REMARK   3  
REMARK   3  BULK SOLVENT MODELLING.
REMARK   3   METHOD USED        : FLAT BULK SOLVENT MODEL
REMARK   3   SOLVENT RADIUS     : 1.11    
REMARK   3   SHRINKAGE RADIUS   : 0.90    
REMARK   3   GRID STEP FACTOR   : 4.00    
REMARK   3  
REMARK   3  ERROR ESTIMATES.
REMARK   3   COORDINATE ERROR (MAXIMUM-LIKELIHOOD BASED)     : 0.28    
REMARK   3   PHASE ERROR (DEGREES, MAXIMUM-LIKELIHOOD BASED) : 30.25   
REMARK   3  
REMARK   3  STRUCTURE FACTORS CALCULATION ALGORITHM : FFT
REMARK   3  
REMARK   3  
REMARK   3  GEOMETRY RESTRAINTS LIBRARY: GEOSTD + MONOMER LIBRARY + CDL V1.2
REMARK   3  DEVIATIONS FROM IDEAL VALUES.
REMARK   3    BOND      :  0.005   0.170   2421
REMARK   3    ANGLE     :  0.759  12.488   3304
REMARK   3    CHIRALITY :  0.051   0.384    377
REMARK   3    PLANARITY :  0.005   0.041    424
REMARK   3    DIHEDRAL  : 17.723 179.992    878
REMARK   3    MIN NONBONDED DISTANCE : 2.320
REMARK   3  
REMARK   3  MOLPROBITY STATISTICS.
REMARK   3    ALL-ATOM CLASHSCORE : 3.46
REMARK   3    RAMACHANDRAN PLOT:
REMARK   3      OUTLIERS :  0.33 %
REMARK   3      ALLOWED  :  2.68 %
REMARK   3      FAVORED  : 96.99 %
REMARK   3    ROTAMER OUTLIERS :  0.39 %
REMARK   3    CBETA DEVIATIONS :  0.00 %
REMARK   3    PEPTIDE PLANE:
REMARK   3      CIS-PROLINE     : 0.00 %
REMARK   3      CIS-GENERAL     : 0.00 %
REMARK   3      TWISTED PROLINE : 0.00 %
REMARK   3      TWISTED GENERAL : 0.00 %
REMARK   3  
REMARK   3                  min    max   mean <Bi,j>   iso aniso
REMARK   3     Overall:   20.70 102.96  40.93   3.08  2512  2512
REMARK   3     Protein:   20.70 102.96  40.59   3.11  2317  2317
REMARK   3     Water:     28.17  72.13  48.06    N/A   146   146
REMARK   3     Other:     31.19  43.61  35.51    N/A    49    49
REMARK   3     Chain  A:  20.70 102.96  40.49    N/A  2366  2366
REMARK   3     Chain  S:  28.17  72.13  48.06    N/A   146   146
REMARK   3     Histogram:
REMARK   3         Values      Number of atoms
REMARK   3      20.70 - 28.93       321
REMARK   3      28.93 - 37.16       791
REMARK   3      37.16 - 45.38       667
REMARK   3      45.38 - 53.61       381
REMARK   3      53.61 - 61.83       224
REMARK   3      61.83 - 70.06        69
REMARK   3      70.06 - 78.29        29
REMARK   3      78.29 - 86.51         3
REMARK   3      86.51 - 94.74        16
REMARK   3      94.74 - 102.96       11
REMARK   3  
REMARK   3  
REMARK   3  TLS DETAILS.
REMARK   3   NUMBER OF TLS GROUPS: 1     
REMARK   3   ORIGIN: CENTER OF MASS
REMARK   3   TLS GROUP : 1     
REMARK   3    SELECTION: all
REMARK   3    ORIGIN FOR THE GROUP (A): -16.9000  -0.3778  16.8962
REMARK   3    T TENSOR                                            
REMARK   3      T11:   0.2108 T22:   0.2242                       
REMARK   3      T33:   0.2379 T12:  -0.0056                       
REMARK   3      T13:   0.0346 T23:   0.0027                       
REMARK   3    L TENSOR                                            
REMARK   3      L11:   1.4670 L22:   1.3524                       
REMARK   3      L33:   1.6433 L12:   0.2032                       
REMARK   3      L13:   0.7279 L23:   0.6231                       
REMARK   3    S TENSOR                                            
REMARK   3      S11:   0.0624 S12:   0.0286 S13:   0.1573         
REMARK   3      S21:   0.0232 S22:   0.0227 S23:   0.0029         
REMARK   3      S31:   0.1287 S32:   0.0459 S33:  -0.0953         
REMARK   3
LINK         SG  CYS A 145                 C2  LIG A 401 
CRYST1  113.200   54.050   45.970  90.00 101.61  90.00 C 1 2 1
SCALE1      0.008834  0.000000  0.001814        0.00000
SCALE2      0.000000  0.018501  0.000000        0.00000
SCALE3      0.000000  0.000000  0.022207        0.00000
ATOM      1  N   SER A   1      -1.680   3.040  39.350  1.00 58.90           N
ANISOU    1  N   SER A   1     7563   7742   7076    349   -904  -1315       N
ATOM      2  CA  SER A   1      -2.665   3.914  38.728  1.00 58.69           C
ANISOU    2  CA  SER A   1     7475   7701   7124    275   -737  -1294       C
ATOM      3  C   SER A   1      -2.343   4.159  37.258  1.00 56.89           C
ANISOU    3  C   SER A   1     7102   7444   7069    274   -670  -1268       C
ATOM      4  O   SER A   1      -1.788   3.293  36.581  1.00 55.30           O
ANISOU    4  O   SER A   1     6885   7236   6890    325   -716  -1229       O
ATOM      5  CB  SER A   1      -2.748   5.244  39.476  1.00 61.14           C
ANISOU    5  CB  SER A   1     7738   8030   7464    234   -712  -1404       C
ATOM      6  OG  SER A   1      -1.481   5.876  39.534  1.00 64.26           O
ANISOU    6  OG  SER A   1     8012   8428   7974    260   -798  -1508       O
ATOM      7  N   GLY A   2      -2.687   5.342  36.775  1.00 43.03           N
ANISOU    7  N   GLY A   2     5247   5671   5431    216   -566  -1294       N
ATOM      8  CA  GLY A   2      -2.562   5.628  35.355  1.00 39.57           C
ANISOU    8  CA  GLY A   2     4692   5207   5137    196   -486  -1251       C
ATOM      9  C   GLY A   2      -3.792   5.197  34.583  1.00 37.26           C
ANISOU    9  C   GLY A   2     4455   4890   4813    170   -379  -1139       C
ATOM     10  O   GLY A   2      -4.484   4.241  34.932  1.00 42.73           O
ANISOU   10  O   GLY A   2     5272   5589   5374    182   -386  -1078       O
ATOM     11  N   PHE A   3      -4.073   5.928  33.506  1.00 41.82           N
ANISOU   11  N   PHE A   3     4941   5437   5511    127   -283  -1108       N
ATOM     12  CA  PHE A   3      -5.259   5.688  32.693  1.00 41.56           C
ANISOU   12  CA  PHE A   3     4943   5380   5467    101   -183  -1011       C
ATOM     13  C   PHE A   3      -4.858   5.650  31.227  1.00 40.32           C
ANISOU   13  C   PHE A   3     4696   5214   5411     95   -141   -957       C
ATOM     14  O   PHE A   3      -4.308   6.625  30.705  1.00 38.46           O
ANISOU   14  O   PHE A   3     4352   4964   5297     60   -115   -984       O
ATOM     15  CB  PHE A   3      -6.321   6.763  32.934  1.00 40.30           C
ANISOU   15  CB  PHE A   3     4780   5192   5339     52   -103  -1029       C
ATOM     16  CG  PHE A   3      -7.702   6.348  32.524  1.00 39.62           C
ANISOU   16  CG  PHE A   3     4753   5099   5201     33    -20   -946       C
ATOM     17  CD1 PHE A   3      -8.445   5.491  33.318  1.00 41.03           C
ANISOU   17  CD1 PHE A   3     5046   5312   5231     35    -23   -924       C
ATOM     18  CD2 PHE A   3      -8.256   6.808  31.341  1.00 39.88           C
ANISOU   18  CD2 PHE A   3     4730   5093   5330      7     57   -887       C
ATOM     19  CE1 PHE A   3      -9.717   5.104  32.943  1.00 41.00           C
ANISOU   19  CE1 PHE A   3     5083   5309   5185      7     54   -854       C
ATOM     20  CE2 PHE A   3      -9.527   6.425  30.960  1.00 40.92           C
ANISOU   20  CE2 PHE A   3     4905   5222   5420     -7    123   -819       C
ATOM     21  CZ  PHE A   3     -10.258   5.571  31.762  1.00 39.81           C
ANISOU   21  CZ  PHE A   3     4863   5122   5141     -9    124   -807       C
ATOM     22  N   ARG A   4      -5.141   4.530  30.566  1.00 37.73           N
ANISOU   22  N   ARG A   4     4417   4892   5025    123   -133   -880       N
ATOM     23  CA  ARG A   4      -4.778   4.333  29.172  1.00 33.77           C
ANISOU   23  CA  ARG A   4     3841   4397   4593    125    -94   -833       C
ATOM     24  C   ARG A   4      -5.952   3.726  28.420  1.00 33.12           C
ANISOU   24  C   ARG A   4     3826   4294   4464    114    -29   -736       C
ATOM     25  O   ARG A   4      -6.765   2.995  28.993  1.00 34.13           O
ANISOU   25  O   ARG A   4     4064   4413   4490    122    -42   -705       O
ATOM     26  CB  ARG A   4      -3.551   3.419  29.035  1.00 34.31           C
ANISOU   26  CB  ARG A   4     3880   4507   4649    194   -179   -870       C
ATOM     27  CG  ARG A   4      -2.277   3.994  29.624  1.00 36.40           C
ANISOU   27  CG  ARG A   4     4051   4803   4976    206   -247   -973       C
ATOM     28  CD  ARG A   4      -1.730   5.106  28.748  1.00 35.35           C
ANISOU   28  CD  ARG A   4     3773   4683   4977    141   -177   -988       C
ATOM     29  NE  ARG A   4      -1.757   4.738  27.335  1.00 35.73           N
ANISOU   29  NE  ARG A   4     3777   4751   5047    134   -107   -923       N
ATOM     30  CZ  ARG A   4      -0.852   3.961  26.748  1.00 37.24           C
ANISOU   30  CZ  ARG A   4     3905   5004   5241    188   -137   -952       C
ATOM     31  NH1 ARG A   4       0.159   3.468  27.449  1.00 37.21           N
ANISOU   31  NH1 ARG A   4     3871   5038   5228    258   -243  -1041       N
ATOM     32  NH2 ARG A   4      -0.958   3.679  25.457  1.00 37.26           N
ANISOU   32  NH2 ARG A   4     3873   5032   5251    177    -64   -898       N
ATOM     33  N   LYS A   5      -6.034   4.035  27.128  1.00 34.57           N
ANISOU   33  N   LYS A   5     3943   4474   4718     88     39   -687       N
ATOM     34  CA  LYS A   5      -7.007   3.375  26.268  1.00 34.77           C
ANISOU   34  CA  LYS A   5     4021   4486   4702     85     86   -601       C
ATOM     35  C   LYS A   5      -6.616   1.911  26.118  1.00 34.68           C
ANISOU   35  C   LYS A   5     4067   4495   4615    149     23   -593       C
ATOM     36  O   LYS A   5      -5.546   1.597  25.584  1.00 32.87           O
ANISOU   36  O   LYS A   5     3773   4300   4414    189     -7   -626       O
ATOM     37  CB  LYS A   5      -7.079   4.063  24.908  1.00 34.94           C
ANISOU   37  CB  LYS A   5     3964   4503   4807     44    162   -552       C
ATOM     38  CG  LYS A   5      -8.298   3.668  24.090  1.00 38.03           C
ANISOU   38  CG  LYS A   5     4409   4875   5167     31    212   -467       C
ATOM     39  CD  LYS A   5      -8.419   4.506  22.830  1.00 36.98           C
ANISOU   39  CD  LYS A   5     4210   4732   5109    -15    277   -414       C
ATOM     40  CE  LYS A   5      -8.813   5.937  23.151  1.00 36.94           C
ANISOU   40  CE  LYS A   5     4172   4674   5188    -65    304   -422       C
ATOM     41  NZ  LYS A   5      -9.023   6.742  21.916  1.00 42.08           N
ANISOU   41  NZ  LYS A   5     4783   5299   5908   -113    353   -352       N
ATOM     42  N   MET A   6      -7.478   1.019  26.593  1.00 32.60           N
ANISOU   42  N   MET A   6     3922   4208   4257    157      1   -553       N
ATOM     43  CA  MET A   6      -7.139  -0.385  26.753  1.00 36.22           C
ANISOU   43  CA  MET A   6     4464   4661   4637    218    -85   -549       C
ATOM     44  C   MET A   6      -8.123  -1.252  25.985  1.00 35.76           C
ANISOU   44  C   MET A   6     4477   4575   4534    206    -57   -471       C
ATOM     45  O   MET A   6      -9.333  -1.009  26.012  1.00 35.53           O
ANISOU   45  O   MET A   6     4483   4531   4487    146      6   -420       O
ATOM     46  CB  MET A   6      -7.145  -0.776  28.233  1.00 36.20           C
ANISOU   46  CB  MET A   6     4565   4646   4545    227   -164   -571       C
ATOM     47  CG  MET A   6      -6.291  -1.979  28.569  1.00 38.22           C
ANISOU   47  CG  MET A   6     4889   4888   4746    308   -292   -592       C
ATOM     48  SD  MET A   6      -6.202  -2.244  30.349  1.00 41.49           S
ANISOU   48  SD  MET A   6     5427   5291   5046    311   -393   -613       S
ATOM     49  CE  MET A   6      -5.628  -0.638  30.894  1.00 40.56           C
ANISOU   49  CE  MET A   6     5181   5222   5008    287   -357   -705       C
ATOM     50  N   ALA A   7      -7.595  -2.262  25.303  1.00 28.57           N
ANISOU   50  N   ALA A   7     3581   3661   3612    267   -109   -472       N
ATOM     51  CA  ALA A   7      -8.404  -3.216  24.567  1.00 27.17           C
ANISOU   51  CA  ALA A   7     3478   3452   3393    264   -103   -411       C
ATOM     52  C   ALA A   7      -8.372  -4.572  25.261  1.00 29.55           C
ANISOU   52  C   ALA A   7     3918   3701   3607    304   -215   -401       C
ATOM     53  O   ALA A   7      -7.421  -4.901  25.975  1.00 26.06           O
ANISOU   53  O   ALA A   7     3497   3254   3150    366   -311   -452       O
ATOM     54  CB  ALA A   7      -7.915  -3.349  23.125  1.00 29.33           C
ANISOU   54  CB  ALA A   7     3671   3758   3717    301    -76   -423       C
ATOM     55  N   PHE A   8      -9.426  -5.354  25.045  1.00 29.72           N
ANISOU   55  N   PHE A   8     4040   3678   3576    266   -210   -332       N
ATOM     56  CA  PHE A   8      -9.527  -6.660  25.671  1.00 29.62           C
ANISOU   56  CA  PHE A   8     4179   3596   3478    284   -317   -304       C
ATOM     57  C   PHE A   8      -8.439  -7.594  25.144  1.00 28.73           C
ANISOU   57  C   PHE A   8     4074   3457   3386    399   -426   -357       C
ATOM     58  O   PHE A   8      -7.930  -7.405  24.036  1.00 28.29           O
ANISOU   58  O   PHE A   8     3910   3442   3395    447   -392   -402       O
ATOM     59  CB  PHE A   8     -10.900  -7.273  25.407  1.00 30.86           C
ANISOU   59  CB  PHE A   8     4427   3712   3587    204   -282   -220       C
ATOM     60  CG  PHE A   8     -12.003  -6.667  26.224  1.00 30.31           C
ANISOU   60  CG  PHE A   8     4377   3666   3475     97   -202   -176       C
ATOM     61  CD1 PHE A   8     -12.184  -7.033  27.547  1.00 31.90           C
ANISOU   61  CD1 PHE A   8     4693   3848   3579     54   -248   -151       C
ATOM     62  CD2 PHE A   8     -12.861  -5.734  25.668  1.00 32.01           C
ANISOU   62  CD2 PHE A   8     4497   3926   3741     40    -84   -164       C
ATOM     63  CE1 PHE A   8     -13.199  -6.477  28.302  1.00 34.91           C
ANISOU   63  CE1 PHE A   8     5081   4271   3911    -45   -163   -125       C
ATOM     64  CE2 PHE A   8     -13.878  -5.174  26.417  1.00 33.60           C
ANISOU   64  CE2 PHE A   8     4700   4156   3909    -46    -10   -143       C
ATOM     65  CZ  PHE A   8     -14.047  -5.547  27.736  1.00 33.83           C
ANISOU   65  CZ  PHE A   8     4833   4183   3838    -90    -42   -129       C
ATOM     66  N   PRO A   9      -8.053  -8.602  25.927  1.00 30.79           N
ANISOU   66  N   PRO A   9     4462   3650   3588    447   -560   -357       N
ATOM     67  CA  PRO A   9      -7.152  -9.633  25.402  1.00 31.75           C
ANISOU   67  CA  PRO A   9     4603   3730   3732    568   -679   -414       C
ATOM     68  C   PRO A   9      -7.771 -10.319  24.193  1.00 31.94           C
ANISOU   68  C   PRO A   9     4648   3721   3767    565   -654   -389       C
ATOM     69  O   PRO A   9      -8.957 -10.654  24.185  1.00 32.31           O
ANISOU   69  O   PRO A   9     4788   3721   3767    474   -621   -304       O
ATOM     70  CB  PRO A   9      -6.989 -10.597  26.582  1.00 33.86           C
ANISOU   70  CB  PRO A   9     5044   3903   3918    593   -833   -386       C
ATOM     71  CG  PRO A   9      -7.285  -9.769  27.788  1.00 32.44           C
ANISOU   71  CG  PRO A   9     4881   3760   3685    510   -791   -354       C
ATOM     72  CD  PRO A   9      -8.341  -8.794  27.359  1.00 29.46           C
ANISOU   72  CD  PRO A   9     4422   3445   3327    399   -617   -313       C
ATOM     73  N   SER A  10      -6.955 -10.520  23.161  1.00 27.64           N
ANISOU   73  N   SER A  10     4010   3211   3282    663   -668   -472       N
ATOM     74  CA  SER A  10      -7.441 -10.973  21.865  1.00 29.85           C
ANISOU   74  CA  SER A  10     4280   3486   3574    666   -628   -468       C
ATOM     75  C   SER A  10      -7.226 -12.461  21.620  1.00 30.90           C
ANISOU   75  C   SER A  10     4532   3519   3692    757   -771   -499       C
ATOM     76  O   SER A  10      -7.518 -12.935  20.519  1.00 31.33           O
ANISOU   76  O   SER A  10     4580   3568   3756    775   -755   -516       O
ATOM     77  CB  SER A  10      -6.766 -10.173  20.747  1.00 28.40           C
ANISOU   77  CB  SER A  10     3913   3422   3454    701   -531   -541       C
ATOM     78  OG  SER A  10      -5.355 -10.266  20.836  1.00 27.11           O
ANISOU   78  OG  SER A  10     3665   3303   3332    817   -598   -652       O
ATOM     79  N   GLY A  11      -6.742 -13.206  22.617  1.00 35.91           N
ANISOU   79  N   GLY A  11     5280   4065   4298    815   -920   -506       N
ATOM     80  CA  GLY A  11      -6.382 -14.597  22.385  1.00 37.97           C
ANISOU   80  CA  GLY A  11     5652   4216   4560    923  -1078   -550       C
ATOM     81  C   GLY A  11      -7.538 -15.447  21.893  1.00 37.40           C
ANISOU   81  C   GLY A  11     5712   4046   4454    853  -1088   -475       C
ATOM     82  O   GLY A  11      -7.379 -16.255  20.975  1.00 38.82           O
ANISOU   82  O   GLY A  11     5906   4185   4660    933  -1145   -537       O
ATOM     83  N   LYS A  12      -8.717 -15.277  22.496  1.00 39.37           N
ANISOU   83  N   LYS A  12     6052   4262   4644    701  -1032   -351       N
ATOM     84  CA  LYS A  12      -9.871 -16.077  22.097  1.00 39.83           C
ANISOU   84  CA  LYS A  12     6232   4230   4673    616  -1041   -278       C
ATOM     85  C   LYS A  12     -10.297 -15.780  20.665  1.00 40.63           C
ANISOU   85  C   LYS A  12     6219   4404   4815    608   -933   -311       C
ATOM     86  O   LYS A  12     -10.840 -16.658  19.984  1.00 39.51           O
ANISOU   86  O   LYS A  12     6156   4186   4671    601   -979   -305       O
ATOM     87  CB  LYS A  12     -11.034 -15.833  23.059  1.00 41.91           C
ANISOU   87  CB  LYS A  12     6584   4474   4864    445   -982   -148       C
ATOM     88  CG  LYS A  12     -10.836 -16.443  24.438  1.00 46.20           C
ANISOU   88  CG  LYS A  12     7297   4920   5337    427  -1109    -91       C
ATOM     89  CD  LYS A  12     -11.966 -16.058  25.379  1.00 45.74           C
ANISOU   89  CD  LYS A  12     7301   4882   5196    249  -1020     25       C
ATOM     90  CE  LYS A  12     -11.894 -16.840  26.680  1.00 51.83           C
ANISOU   90  CE  LYS A  12     8275   5547   5872    210  -1152    102       C
ATOM     91  NZ  LYS A  12     -10.556 -16.728  27.323  1.00 50.73           N
ANISOU   91  NZ  LYS A  12     8132   5406   5736    345  -1263     36       N
ATOM     92  N   VAL A  13     -10.058 -14.560  20.189  1.00 26.70           N
ANISOU   92  N   VAL A  13     4280   2781   3085    607   -797   -344       N
ATOM     93  CA  VAL A  13     -10.472 -14.183  18.843  1.00 29.13           C
ANISOU   93  CA  VAL A  13     4486   3164   3417    591   -694   -364       C
ATOM     94  C   VAL A  13      -9.428 -14.558  17.792  1.00 29.40           C
ANISOU   94  C   VAL A  13     4444   3240   3486    734   -731   -489       C
ATOM     95  O   VAL A  13      -9.789 -14.879  16.655  1.00 30.25           O
ANISOU   95  O   VAL A  13     4538   3361   3593    742   -709   -514       O
ATOM     96  CB  VAL A  13     -10.791 -12.678  18.794  1.00 26.15           C
ANISOU   96  CB  VAL A  13     3972   2908   3056    511   -535   -328       C
ATOM     97  CG1 VAL A  13     -11.340 -12.286  17.429  1.00 26.78           C
ANISOU   97  CG1 VAL A  13     3969   3056   3150    483   -439   -327       C
ATOM     98  CG2 VAL A  13     -11.776 -12.312  19.892  1.00 26.27           C
ANISOU   98  CG2 VAL A  13     4051   2895   3036    384   -498   -228       C
ATOM     99  N   GLU A  14      -8.140 -14.531  18.149  1.00 31.28           N
ANISOU   99  N   GLU A  14     4625   3507   3753    847   -789   -578       N
ATOM    100  CA  GLU A  14      -7.091 -14.840  17.180  1.00 33.34           C
ANISOU  100  CA  GLU A  14     4788   3832   4047    984   -813   -715       C
ATOM    101  C   GLU A  14      -7.272 -16.231  16.586  1.00 33.38           C
ANISOU  101  C   GLU A  14     4909   3729   4045   1059   -933   -763       C
ATOM    102  O   GLU A  14      -7.056 -16.435  15.386  1.00 36.65           O
ANISOU  102  O   GLU A  14     5255   4206   4464   1120   -904   -849       O
ATOM    103  CB  GLU A  14      -5.715 -14.717  17.833  1.00 34.72           C
ANISOU  103  CB  GLU A  14     4890   4042   4260   1096   -880   -807       C
ATOM    104  CG  GLU A  14      -5.368 -13.320  18.310  1.00 35.05           C
ANISOU  104  CG  GLU A  14     4800   4198   4321   1033   -766   -785       C
ATOM    105  CD  GLU A  14      -4.125 -13.299  19.174  1.00 34.18           C
ANISOU  105  CD  GLU A  14     4641   4100   4244   1132   -859   -867       C
ATOM    106  OE1 GLU A  14      -3.113 -13.913  18.775  1.00 36.95           O
ANISOU  106  OE1 GLU A  14     4936   4473   4631   1274   -940   -997       O
ATOM    107  OE2 GLU A  14      -4.158 -12.671  20.253  1.00 33.17           O
ANISOU  107  OE2 GLU A  14     4528   3967   4110   1072   -855   -811       O
ATOM    108  N   GLY A  15      -7.670 -17.201  17.408  1.00 32.53           N
ANISOU  108  N   GLY A  15     4984   3457   3920   1049  -1071   -709       N
ATOM    109  CA  GLY A  15      -7.889 -18.557  16.940  1.00 33.95           C
ANISOU  109  CA  GLY A  15     5296   3504   4099   1111  -1204   -748       C
ATOM    110  C   GLY A  15      -9.097 -18.750  16.050  1.00 34.25           C
ANISOU  110  C   GLY A  15     5374   3526   4113   1011  -1143   -695       C
ATOM    111  O   GLY A  15      -9.394 -19.889  15.677  1.00 34.81           O
ANISOU  111  O   GLY A  15     5566   3474   4185   1045  -1257   -722       O
ATOM    112  N   CYS A  16      -9.806 -17.673  15.705  1.00 33.59           N
ANISOU  112  N   CYS A  16     5194   3557   4012    893   -977   -625       N
ATOM    113  CA  CYS A  16     -10.967 -17.740  14.830  1.00 33.58           C
ANISOU  113  CA  CYS A  16     5212   3557   3989    800   -917   -578       C
ATOM    114  C   CYS A  16     -10.788 -16.983  13.522  1.00 31.24           C
ANISOU  114  C   CYS A  16     4758   3420   3690    824   -792   -638       C
ATOM    115  O   CYS A  16     -11.668 -17.058  12.659  1.00 32.96           O
ANISOU  115  O   CYS A  16     4987   3649   3887    765   -754   -614       O
ATOM    116  CB  CYS A  16     -12.210 -17.196  15.548  1.00 29.80           C
ANISOU  116  CB  CYS A  16     4775   3062   3488    625   -844   -430       C
ATOM    117  SG  CYS A  16     -12.431 -17.810  17.230  1.00 34.76           S
ANISOU  117  SG  CYS A  16     5574   3541   4091    561   -952   -337       S
ATOM    118  N   MET A  17      -9.689 -16.255  13.353  1.00 30.94           N
ANISOU  118  N   MET A  17     4578   3508   3668    899   -730   -711       N
ATOM    119  CA  MET A  17      -9.470 -15.444  12.162  1.00 32.22           C
ANISOU  119  CA  MET A  17     4595   3831   3815    902   -601   -752       C
ATOM    120  C   MET A  17      -8.856 -16.292  11.055  1.00 34.79           C
ANISOU  120  C   MET A  17     4905   4188   4128   1029   -653   -895       C
ATOM    121  O   MET A  17      -7.813 -16.923  11.252  1.00 35.73           O
ANISOU  121  O   MET A  17     5015   4289   4273   1162   -743  -1011       O
ATOM    122  CB  MET A  17      -8.566 -14.251  12.478  1.00 32.49           C
ANISOU  122  CB  MET A  17     4481   3992   3873    906   -504   -763       C
ATOM    123  CG  MET A  17      -9.124 -13.320  13.541  1.00 28.52           C
ANISOU  123  CG  MET A  17     3983   3470   3384    789   -449   -640       C
ATOM    124  SD  MET A  17     -10.831 -12.839  13.215  1.00 29.38           S
ANISOU  124  SD  MET A  17     4136   3559   3467    635   -369   -505       S
ATOM    125  CE  MET A  17     -10.677 -12.081  11.597  1.00 28.32           C
ANISOU  125  CE  MET A  17     3873   3577   3308    636   -251   -536       C
ATOM    126  N   VAL A  18      -9.506 -16.299   9.892  1.00 32.28           N
ANISOU  126  N   VAL A  18     4579   3918   3766    994   -601   -895       N
ATOM    127  CA  VAL A  18      -9.058 -17.068   8.741  1.00 34.43           C
ANISOU  127  CA  VAL A  18     4838   4232   4010   1105   -638  -1035       C
ATOM    128  C   VAL A  18      -8.948 -16.139   7.539  1.00 35.62           C
ANISOU  128  C   VAL A  18     4857   4573   4104   1073   -488  -1048       C
ATOM    129  O   VAL A  18      -9.378 -14.985   7.568  1.00 32.21           O
ANISOU  129  O   VAL A  18     4368   4209   3662    960   -374   -935       O
ATOM    130  CB  VAL A  18      -9.999 -18.247   8.417  1.00 33.24           C
ANISOU  130  CB  VAL A  18     4843   3938   3848   1098   -754  -1037       C
ATOM    131  CG1 VAL A  18     -10.153 -19.153   9.624  1.00 33.36           C
ANISOU  131  CG1 VAL A  18     5007   3755   3911   1107   -904  -1002       C
ATOM    132  CG2 VAL A  18     -11.351 -17.732   7.949  1.00 32.32           C
ANISOU  132  CG2 VAL A  18     4747   3836   3696    952   -678   -915       C
ATOM    133  N   GLN A  19      -8.361 -16.669   6.472  1.00 39.43           N
ANISOU  133  N   GLN A  19     5298   5139   4545   1175   -494  -1190       N
ATOM    134  CA  GLN A  19      -8.229 -15.968   5.204  1.00 41.93           C
ANISOU  134  CA  GLN A  19     5508   5641   4784   1148   -362  -1213       C
ATOM    135  C   GLN A  19      -9.318 -16.437   4.249  1.00 41.30           C
ANISOU  135  C   GLN A  19     5519   5530   4642   1109   -387  -1195       C
ATOM    136  O   GLN A  19      -9.582 -17.637   4.136  1.00 41.67           O
ANISOU  136  O   GLN A  19     5672   5463   4698   1177   -514  -1270       O
ATOM    137  CB  GLN A  19      -6.849 -16.218   4.592  1.00 42.98           C
ANISOU  137  CB  GLN A  19     5520   5917   4894   1283   -337  -1396       C
ATOM    138  CG  GLN A  19      -6.534 -15.380   3.367  1.00 46.50           C
ANISOU  138  CG  GLN A  19     5843   6581   5246   1240   -180  -1414       C
ATOM    139  CD  GLN A  19      -5.198 -15.743   2.748  1.00 51.20           C
ANISOU  139  CD  GLN A  19     6311   7331   5811   1372   -152  -1614       C
ATOM    140  OE1 GLN A  19      -4.353 -14.879   2.513  1.00 53.22           O
ANISOU  140  OE1 GLN A  19     6417   7760   6044   1344    -25  -1633       O
ATOM    141  NE2 GLN A  19      -4.999 -17.030   2.484  1.00 51.01           N
ANISOU  141  NE2 GLN A  19     6344   7246   5792   1515   -274  -1772       N
ATOM    142  N   VAL A  20      -9.956 -15.486   3.571  1.00 33.83           N
ANISOU  142  N   VAL A  20     4537   4680   3639    999   -277  -1095       N
ATOM    143  CA  VAL A  20     -11.023 -15.778   2.620  1.00 32.14           C
ANISOU  143  CA  VAL A  20     4396   4454   3362    953   -298  -1069       C
ATOM    144  C   VAL A  20     -10.667 -15.121   1.295  1.00 37.09           C
ANISOU  144  C   VAL A  20     4932   5281   3878    945   -180  -1101       C
ATOM    145  O   VAL A  20     -10.575 -13.890   1.214  1.00 35.91           O
ANISOU  145  O   VAL A  20     4704   5232   3710    860    -63  -1003       O
ATOM    146  CB  VAL A  20     -12.394 -15.285   3.114  1.00 32.78           C
ANISOU  146  CB  VAL A  20     4541   4437   3476    816   -300   -898       C
ATOM    147  CG1 VAL A  20     -13.459 -15.539   2.057  1.00 33.28           C
ANISOU  147  CG1 VAL A  20     4664   4506   3475    772   -325   -881       C
ATOM    148  CG2 VAL A  20     -12.764 -15.962   4.424  1.00 33.01           C
ANISOU  148  CG2 VAL A  20     4666   4283   3595    807   -406   -862       C
ATOM    149  N   THR A  21     -10.469 -15.935   0.262  1.00 37.18           N
ANISOU  149  N   THR A  21     4963   5350   3815   1029   -215  -1238       N
ATOM    150  CA  THR A  21     -10.156 -15.447  -1.074  1.00 36.89           C
ANISOU  150  CA  THR A  21     4855   5514   3649   1020   -108  -1279       C
ATOM    151  C   THR A  21     -11.234 -15.923  -2.035  1.00 40.52           C
ANISOU  151  C   THR A  21     5413   5950   4032    995   -166  -1275       C
ATOM    152  O   THR A  21     -11.468 -17.129  -2.165  1.00 40.87           O
ANISOU  152  O   THR A  21     5543   5897   4089   1074   -288  -1385       O
ATOM    153  CB  THR A  21      -8.777 -15.924  -1.534  1.00 37.94           C
ANISOU  153  CB  THR A  21     4893   5783   3740   1152    -78  -1476       C
ATOM    154  OG1 THR A  21      -7.778 -15.463  -0.616  1.00 38.78           O
ANISOU  154  OG1 THR A  21     4898   5912   3925   1173    -32  -1482       O
ATOM    155  CG2 THR A  21      -8.467 -15.387  -2.924  1.00 41.05           C
ANISOU  155  CG2 THR A  21     5215   6404   3979   1124     48  -1511       C
ATOM    156  N   CYS A  22     -11.889 -14.975  -2.699  1.00 42.63           N
ANISOU  156  N   CYS A  22     5673   6300   4223    885    -90  -1151       N
ATOM    157  CA  CYS A  22     -12.887 -15.259  -3.725  1.00 46.52           C
ANISOU  157  CA  CYS A  22     6246   6801   4628    855   -138  -1142       C
ATOM    158  C   CYS A  22     -12.419 -14.602  -5.015  1.00 48.06           C
ANISOU  158  C   CYS A  22     6381   7217   4663    837    -22  -1160       C
ATOM    159  O   CYS A  22     -12.438 -13.373  -5.134  1.00 47.74           O
ANISOU  159  O   CYS A  22     6292   7258   4589    739     80  -1024       O
ATOM    160  CB  CYS A  22     -14.266 -14.746  -3.315  1.00 42.90           C
ANISOU  160  CB  CYS A  22     5847   6226   4229    738   -176   -967       C
ATOM    161  SG  CYS A  22     -15.591 -15.185  -4.462  1.00 48.20           S
ANISOU  161  SG  CYS A  22     6615   6885   4814    703   -264   -962       S
ATOM    162  N   GLY A  23     -11.997 -15.417  -5.976  1.00 58.84           N
ANISOU  162  N   GLY A  23     7755   8679   5924    928    -39  -1328       N
ATOM    163  CA  GLY A  23     -11.462 -14.892  -7.214  1.00 58.67           C
ANISOU  163  CA  GLY A  23     7676   8887   5728    912     78  -1362       C
ATOM    164  C   GLY A  23     -10.228 -14.045  -6.988  1.00 60.07           C
ANISOU  164  C   GLY A  23     7718   9209   5896    893    226  -1355       C
ATOM    165  O   GLY A  23      -9.156 -14.563  -6.661  1.00 62.79           O
ANISOU  165  O   GLY A  23     7984   9595   6279    996    241  -1507       O
ATOM    166  N   THR A  24     -10.377 -12.733  -7.143  1.00 55.76           N
ANISOU  166  N   THR A  24     7144   8735   5309    763    327  -1182       N
ATOM    167  CA  THR A  24      -9.265 -11.799  -7.057  1.00 56.53           C
ANISOU  167  CA  THR A  24     7114   8979   5384    714    477  -1156       C
ATOM    168  C   THR A  24      -9.200 -11.051  -5.731  1.00 56.65           C
ANISOU  168  C   THR A  24     7091   8872   5564    658    487  -1032       C
ATOM    169  O   THR A  24      -8.245 -10.302  -5.508  1.00 55.16           O
ANISOU  169  O   THR A  24     6792   8785   5383    617    599  -1017       O
ATOM    170  CB  THR A  24      -9.347 -10.789  -8.206  1.00 61.55           C
ANISOU  170  CB  THR A  24     7750   9787   5848    594    588  -1046       C
ATOM    171  OG1 THR A  24      -8.169  -9.973  -8.213  1.00 60.33           O
ANISOU  171  OG1 THR A  24     7468   9792   5661    538    740  -1039       O
ATOM    172  CG2 THR A  24     -10.575  -9.903  -8.045  1.00 59.48           C
ANISOU  172  CG2 THR A  24     7577   9399   5622    479    544   -824       C
ATOM    173  N   THR A  25     -10.178 -11.236  -4.848  1.00 49.98           N
ANISOU  173  N   THR A  25     6327   7819   4844    651    376   -950       N
ATOM    174  CA  THR A  25     -10.275 -10.474  -3.609  1.00 44.97           C
ANISOU  174  CA  THR A  25     5666   7068   4351    591    383   -826       C
ATOM    175  C   THR A  25      -9.887 -11.350  -2.424  1.00 41.43           C
ANISOU  175  C   THR A  25     5211   6493   4036    690    302   -925       C
ATOM    176  O   THR A  25     -10.331 -12.498  -2.324  1.00 41.21           O
ANISOU  176  O   THR A  25     5264   6360   4033    768    185  -1007       O
ATOM    177  CB  THR A  25     -11.691  -9.924  -3.418  1.00 43.43           C
ANISOU  177  CB  THR A  25     5560   6744   4197    501    328   -655       C
ATOM    178  OG1 THR A  25     -12.008  -9.034  -4.496  1.00 49.57           O
ANISOU  178  OG1 THR A  25     6350   7631   4853    412    392   -553       O
ATOM    179  CG2 THR A  25     -11.805  -9.171  -2.099  1.00 40.68           C
ANISOU  179  CG2 THR A  25     5184   6280   3994    448    335   -546       C
ATOM    180  N   THR A  26      -9.063 -10.802  -1.532  1.00 36.26           N
ANISOU  180  N   THR A  26     4468   5844   3466    682    354   -912       N
ATOM    181  CA  THR A  26      -8.633 -11.487  -0.320  1.00 34.11           C
ANISOU  181  CA  THR A  26     4190   5453   3316    768    274   -988       C
ATOM    182  C   THR A  26      -8.954 -10.615   0.885  1.00 30.54           C
ANISOU  182  C   THR A  26     3734   4892   2975    686    281   -846       C
ATOM    183  O   THR A  26      -8.564  -9.443   0.926  1.00 31.38           O
ANISOU  183  O   THR A  26     3762   5077   3084    603    383   -766       O
ATOM    184  CB  THR A  26      -7.131 -11.799  -0.357  1.00 37.76           C
ANISOU  184  CB  THR A  26     4530   6043   3773    866    319  -1154       C
ATOM    185  OG1 THR A  26      -6.843 -12.650  -1.473  1.00 41.67           O
ANISOU  185  OG1 THR A  26     5024   6645   4163    954    312  -1307       O
ATOM    186  CG2 THR A  26      -6.694 -12.486   0.928  1.00 33.08           C
ANISOU  186  CG2 THR A  26     3942   5318   3310    961    216  -1224       C
ATOM    187  N   LEU A  27      -9.661 -11.182   1.858  1.00 33.12           N
ANISOU  187  N   LEU A  27     4150   5043   3392    702    173   -817       N
ATOM    188  CA  LEU A  27      -9.977 -10.476   3.095  1.00 33.36           C
ANISOU  188  CA  LEU A  27     4182   4971   3523    636    172   -703       C
ATOM    189  C   LEU A  27     -10.047 -11.494   4.229  1.00 30.33           C
ANISOU  189  C   LEU A  27     3870   4435   3221    704     52   -751       C
ATOM    190  O   LEU A  27      -9.611 -12.641   4.086  1.00 32.82           O
ANISOU  190  O   LEU A  27     4215   4727   3527    812    -27   -879       O
ATOM    191  CB  LEU A  27     -11.271  -9.663   2.949  1.00 32.38           C
ANISOU  191  CB  LEU A  27     4106   4800   3397    521    190   -546       C
ATOM    192  CG  LEU A  27     -12.554 -10.360   2.492  1.00 31.54           C
ANISOU  192  CG  LEU A  27     4107   4614   3262    510    108   -523       C
ATOM    193  CD1 LEU A  27     -13.118 -11.262   3.581  1.00 32.33           C
ANISOU  193  CD1 LEU A  27     4290   4551   3445    530     -0   -530       C
ATOM    194  CD2 LEU A  27     -13.585  -9.325   2.068  1.00 29.83           C
ANISOU  194  CD2 LEU A  27     3899   4405   3031    406    145   -383       C
ATOM    195  N   ASN A  28     -10.601 -11.073   5.362  1.00 30.68           N
ANISOU  195  N   ASN A  28     3945   4371   3341    641     33   -649       N
ATOM    196  CA  ASN A  28     -10.621 -11.879   6.573  1.00 28.74           C
ANISOU  196  CA  ASN A  28     3771   3986   3163    684    -71   -671       C
ATOM    197  C   ASN A  28     -12.003 -12.471   6.822  1.00 28.22           C
ANISOU  197  C   ASN A  28     3829   3785   3107    631   -148   -601       C
ATOM    198  O   ASN A  28     -13.022 -11.929   6.388  1.00 30.00           O
ANISOU  198  O   ASN A  28     4064   4019   3315    544   -110   -511       O
ATOM    199  CB  ASN A  28     -10.196 -11.046   7.786  1.00 29.10           C
ANISOU  199  CB  ASN A  28     3764   4015   3277    649    -37   -619       C
ATOM    200  CG  ASN A  28      -8.900 -10.298   7.553  1.00 29.47           C
ANISOU  200  CG  ASN A  28     3674   4201   3323    675     50   -675       C
ATOM    201  OD1 ASN A  28      -7.813 -10.857   7.697  1.00 33.83           O
ANISOU  201  OD1 ASN A  28     4181   4786   3887    775     14   -794       O
ATOM    202  ND2 ASN A  28      -9.008  -9.025   7.192  1.00 30.39           N
ANISOU  202  ND2 ASN A  28     3721   4397   3431    582    159   -590       N
ATOM    203  N   GLY A  29     -12.020 -13.598   7.533  1.00 29.35           N
ANISOU  203  N   GLY A  29     4068   3803   3283    681   -264   -644       N
ATOM    204  CA  GLY A  29     -13.263 -14.225   7.931  1.00 28.48           C
ANISOU  204  CA  GLY A  29     4076   3559   3188    614   -339   -576       C
ATOM    205  C   GLY A  29     -13.202 -14.658   9.380  1.00 26.91           C
ANISOU  205  C   GLY A  29     3950   3236   3040    608   -412   -548       C
ATOM    206  O   GLY A  29     -12.128 -14.765   9.978  1.00 26.65           O
ANISOU  206  O   GLY A  29     3895   3203   3029    686   -439   -606       O
ATOM    207  N   LEU A  30     -14.381 -14.907   9.945  1.00 28.26           N
ANISOU  207  N   LEU A  30     4207   3307   3223    509   -445   -458       N
ATOM    208  CA  LEU A  30     -14.522 -15.328  11.334  1.00 29.57           C
ANISOU  208  CA  LEU A  30     4461   3357   3418    474   -509   -409       C
ATOM    209  C   LEU A  30     -14.986 -16.778  11.365  1.00 30.07           C
ANISOU  209  C   LEU A  30     4673   3275   3477    476   -643   -428       C
ATOM    210  O   LEU A  30     -16.069 -17.098  10.865  1.00 29.96           O
ANISOU  210  O   LEU A  30     4701   3228   3454    399   -654   -393       O
ATOM    211  CB  LEU A  30     -15.503 -14.430  12.087  1.00 28.56           C
ANISOU  211  CB  LEU A  30     4310   3237   3303    342   -430   -291       C
ATOM    212  CG  LEU A  30     -15.642 -14.716  13.584  1.00 29.22           C
ANISOU  212  CG  LEU A  30     4478   3229   3397    291   -474   -235       C
ATOM    213  CD1 LEU A  30     -14.351 -14.382  14.315  1.00 26.88           C
ANISOU  213  CD1 LEU A  30     4145   2957   3111    373   -479   -277       C
ATOM    214  CD2 LEU A  30     -16.809 -13.940  14.174  1.00 26.62           C
ANISOU  214  CD2 LEU A  30     4122   2920   3073    156   -391   -136       C
ATOM    215  N   TRP A  31     -14.173 -17.644  11.964  1.00 30.43           N
ANISOU  215  N   TRP A  31     4799   3227   3536    562   -754   -483       N
ATOM    216  CA  TRP A  31     -14.391 -19.091  11.935  1.00 33.10           C
ANISOU  216  CA  TRP A  31     5290   3408   3878    587   -905   -516       C
ATOM    217  C   TRP A  31     -14.947 -19.537  13.284  1.00 32.13           C
ANISOU  217  C   TRP A  31     5299   3150   3759    486   -970   -410       C
ATOM    218  O   TRP A  31     -14.204 -19.885  14.202  1.00 35.30           O
ANISOU  218  O   TRP A  31     5765   3480   4168    541  -1050   -417       O
ATOM    219  CB  TRP A  31     -13.090 -19.810  11.590  1.00 33.09           C
ANISOU  219  CB  TRP A  31     5296   3388   3891    765  -1003   -661       C
ATOM    220  CG  TRP A  31     -13.192 -21.306  11.478  1.00 35.69           C
ANISOU  220  CG  TRP A  31     5785   3542   4233    816  -1176   -716       C
ATOM    221  CD1 TRP A  31     -14.328 -22.049  11.330  1.00 36.15           C
ANISOU  221  CD1 TRP A  31     5965   3481   4289    714  -1239   -661       C
ATOM    222  CD2 TRP A  31     -12.104 -22.237  11.498  1.00 35.12           C
ANISOU  222  CD2 TRP A  31     5766   3389   4190    983  -1318   -844       C
ATOM    223  NE1 TRP A  31     -14.013 -23.386  11.261  1.00 38.59           N
ANISOU  223  NE1 TRP A  31     6412   3627   4622    802  -1414   -740       N
ATOM    224  CE2 TRP A  31     -12.653 -23.527  11.361  1.00 38.39           C
ANISOU  224  CE2 TRP A  31     6349   3620   4618    976  -1469   -856       C
ATOM    225  CE3 TRP A  31     -10.717 -22.104  11.621  1.00 36.26           C
ANISOU  225  CE3 TRP A  31     5826   3597   4356   1141  -1337   -956       C
ATOM    226  CZ2 TRP A  31     -11.864 -24.677  11.344  1.00 37.90           C
ANISOU  226  CZ2 TRP A  31     6383   3424   4592   1130  -1646   -976       C
ATOM    227  CZ3 TRP A  31      -9.936 -23.246  11.604  1.00 40.74           C
ANISOU  227  CZ3 TRP A  31     6475   4047   4959   1298  -1509  -1082       C
ATOM    228  CH2 TRP A  31     -10.512 -24.515  11.467  1.00 39.73           C
ANISOU  228  CH2 TRP A  31     6525   3724   4846   1297  -1665  -1091       C
ATOM    229  N   LEU A  32     -16.275 -19.635  13.355  1.00 33.48           N
ANISOU  229  N   LEU A  32     5520   3281   3921    336   -948   -317       N
ATOM    230  CA  LEU A  32     -16.956 -20.110  14.587  1.00 33.01           C
ANISOU  230  CA  LEU A  32     5590   3103   3850    209   -997   -208       C
ATOM    231  C   LEU A  32     -17.624 -21.452  14.277  1.00 36.67           C
ANISOU  231  C   LEU A  32     6204   3410   4320    160  -1125   -206       C
ATOM    232  O   LEU A  32     -18.325 -21.538  13.259  1.00 39.14           O
ANISOU  232  O   LEU A  32     6482   3751   4640    128  -1104   -230       O
ATOM    233  CB  LEU A  32     -17.977 -19.066  15.040  1.00 34.79           C
ANISOU  233  CB  LEU A  32     5732   3424   4063     60   -855   -107       C
ATOM    234  CG  LEU A  32     -17.379 -17.722  15.449  1.00 34.04           C
ANISOU  234  CG  LEU A  32     5501   3463   3969     96   -738   -105       C
ATOM    235  CD1 LEU A  32     -18.468 -16.737  15.833  1.00 31.44           C
ANISOU  235  CD1 LEU A  32     5092   3217   3637    -40   -610    -21       C
ATOM    236  CD2 LEU A  32     -16.386 -17.899  16.586  1.00 34.95           C
ANISOU  236  CD2 LEU A  32     5681   3527   4072    155   -801   -107       C
ATOM    237  N   ASP A  33     -17.399 -22.448  15.134  1.00 42.73           N
ANISOU  237  N   ASP A  33     7140   4014   5083    153  -1260   -175       N
ATOM    238  CA  ASP A  33     -17.962 -23.805  14.921  1.00 42.64           C
ANISOU  238  CA  ASP A  33     7295   3821   5083    101  -1404   -168       C
ATOM    239  C   ASP A  33     -17.596 -24.265  13.507  1.00 40.78           C
ANISOU  239  C   ASP A  33     7029   3587   4879    237  -1461   -311       C
ATOM    240  O   ASP A  33     -16.408 -24.517  13.261  1.00 43.18           O
ANISOU  240  O   ASP A  33     7327   3880   5199    416  -1532   -423       O
ATOM    241  CB  ASP A  33     -19.467 -23.847  15.188  1.00 43.75           C
ANISOU  241  CB  ASP A  33     7468   3947   5210   -120  -1349    -50       C
ATOM    242  CG  ASP A  33     -19.824 -23.598  16.642  1.00 44.20           C
ANISOU  242  CG  ASP A  33     7580   3991   5221   -259  -1306     81       C
ATOM    243  OD1 ASP A  33     -19.094 -24.094  17.514  1.00 47.15           O
ANISOU  243  OD1 ASP A  33     8079   4260   5576   -215  -1407    104       O
ATOM    244  OD2 ASP A  33     -20.829 -22.913  16.886  1.00 47.18           O
ANISOU  244  OD2 ASP A  33     7875   4469   5582   -406  -1176    155       O
ATOM    245  N   ASP A  34     -18.563 -24.280  12.590  1.00 40.06           N
ANISOU  245  N   ASP A  34     6900   3530   4791    159  -1422   -316       N
ATOM    246  CA  ASP A  34     -18.255 -24.790  11.257  1.00 42.11           C
ANISOU  246  CA  ASP A  34     7146   3790   5066    283  -1485   -455       C
ATOM    247  C   ASP A  34     -18.737 -23.830  10.175  1.00 42.22           C
ANISOU  247  C   ASP A  34     6995   3990   5058    266  -1345   -479       C
ATOM    248  O   ASP A  34     -19.082 -24.248   9.066  1.00 40.40           O
ANISOU  248  O   ASP A  34     6765   3760   4825    288  -1383   -555       O
ATOM    249  CB  ASP A  34     -18.822 -26.200  11.054  1.00 45.27           C
ANISOU  249  CB  ASP A  34     7722   3986   5492    234  -1651   -470       C
ATOM    250  CG  ASP A  34     -20.326 -26.218  10.841  1.00 48.94           C
ANISOU  250  CG  ASP A  34     8189   4448   5956     36  -1610   -384       C
ATOM    251  OD1 ASP A  34     -21.020 -25.295  11.313  1.00 47.04           O
ANISOU  251  OD1 ASP A  34     7856   4320   5698    -91  -1472   -279       O
ATOM    252  OD2 ASP A  34     -20.814 -27.173  10.199  1.00 51.59           O
ANISOU  252  OD2 ASP A  34     8617   4669   6315     12  -1721   -432       O
ATOM    253  N   VAL A  35     -18.744 -22.536  10.485  1.00 35.13           N
ANISOU  253  N   VAL A  35     5961   3246   4143    232  -1192   -416       N
ATOM    254  CA  VAL A  35     -19.158 -21.489   9.560  1.00 34.48           C
ANISOU  254  CA  VAL A  35     5725   3335   4039    216  -1062   -421       C
ATOM    255  C   VAL A  35     -18.091 -20.404   9.558  1.00 35.43           C
ANISOU  255  C   VAL A  35     5716   3602   4146    318   -958   -450       C
ATOM    256  O   VAL A  35     -17.544 -20.057  10.610  1.00 33.31           O
ANISOU  256  O   VAL A  35     5444   3326   3886    325   -936   -410       O
ATOM    257  CB  VAL A  35     -20.532 -20.900   9.950  1.00 34.75           C
ANISOU  257  CB  VAL A  35     5720   3404   4081     36   -979   -298       C
ATOM    258  CG1 VAL A  35     -20.930 -19.779   9.000  1.00 33.16           C
ANISOU  258  CG1 VAL A  35     5368   3368   3863     34   -864   -300       C
ATOM    259  CG2 VAL A  35     -21.596 -21.988   9.974  1.00 35.49           C
ANISOU  259  CG2 VAL A  35     5933   3359   4193    -85  -1079   -268       C
ATOM    260  N   VAL A  36     -17.786 -19.875   8.377  1.00 32.86           N
ANISOU  260  N   VAL A  36     5287   3409   3791    390   -895   -521       N
ATOM    261  CA  VAL A  36     -16.882 -18.740   8.233  1.00 32.54           C
ANISOU  261  CA  VAL A  36     5111   3520   3733    459   -780   -539       C
ATOM    262  C   VAL A  36     -17.711 -17.537   7.806  1.00 32.92           C
ANISOU  262  C   VAL A  36     5055   3687   3766    365   -658   -457       C
ATOM    263  O   VAL A  36     -18.367 -17.565   6.757  1.00 33.77           O
ANISOU  263  O   VAL A  36     5150   3835   3846    344   -656   -471       O
ATOM    264  CB  VAL A  36     -15.756 -19.025   7.227  1.00 33.15           C
ANISOU  264  CB  VAL A  36     5148   3669   3779    614   -798   -685       C
ATOM    265  CG1 VAL A  36     -14.977 -17.753   6.935  1.00 33.40           C
ANISOU  265  CG1 VAL A  36     5028   3877   3786    649   -661   -689       C
ATOM    266  CG2 VAL A  36     -14.831 -20.107   7.763  1.00 36.53           C
ANISOU  266  CG2 VAL A  36     5664   3980   4237    728   -926   -775       C
ATOM    267  N   TYR A  37     -17.688 -16.487   8.622  1.00 30.72           N
ANISOU  267  N   TYR A  37     4705   3458   3508    315   -566   -376       N
ATOM    268  CA  TYR A  37     -18.424 -15.259   8.355  1.00 31.19           C
ANISOU  268  CA  TYR A  37     4667   3616   3567    236   -458   -298       C
ATOM    269  C   TYR A  37     -17.482 -14.217   7.769  1.00 30.01           C
ANISOU  269  C   TYR A  37     4406   3602   3395    303   -366   -325       C
ATOM    270  O   TYR A  37     -16.365 -14.031   8.261  1.00 29.53           O
ANISOU  270  O   TYR A  37     4315   3563   3343    368   -347   -361       O
ATOM    271  CB  TYR A  37     -19.071 -14.712   9.631  1.00 29.77           C
ANISOU  271  CB  TYR A  37     4478   3404   3428    133   -415   -200       C
ATOM    272  CG  TYR A  37     -19.945 -15.697  10.380  1.00 31.28           C
ANISOU  272  CG  TYR A  37     4779   3472   3636     43   -491   -161       C
ATOM    273  CD1 TYR A  37     -19.387 -16.666  11.207  1.00 31.97           C
ANISOU  273  CD1 TYR A  37     4978   3446   3722     67   -579   -179       C
ATOM    274  CD2 TYR A  37     -21.329 -15.647  10.273  1.00 30.67           C
ANISOU  274  CD2 TYR A  37     4693   3390   3573    -73   -480   -105       C
ATOM    275  CE1 TYR A  37     -20.183 -17.563  11.896  1.00 31.49           C
ANISOU  275  CE1 TYR A  37     5029   3267   3668    -34   -648   -129       C
ATOM    276  CE2 TYR A  37     -22.132 -16.540  10.960  1.00 32.60           C
ANISOU  276  CE2 TYR A  37     5029   3529   3827   -177   -539    -66       C
ATOM    277  CZ  TYR A  37     -21.554 -17.495  11.769  1.00 32.84           C
ANISOU  277  CZ  TYR A  37     5183   3445   3850   -163   -621    -72       C
ATOM    278  OH  TYR A  37     -22.349 -18.385  12.453  1.00 33.56           O
ANISOU  278  OH  TYR A  37     5380   3427   3944   -284   -681    -20       O
ATOM    279  N   CYS A  38     -17.937 -13.532   6.724  1.00 30.13           N
ANISOU  279  N   CYS A  38     4362   3708   3379    281   -312   -303       N
ATOM    280  CA  CYS A  38     -17.121 -12.541   6.040  1.00 28.43           C
ANISOU  280  CA  CYS A  38     4051   3623   3129    322   -223   -314       C
ATOM    281  C   CYS A  38     -18.043 -11.591   5.288  1.00 27.87           C
ANISOU  281  C   CYS A  38     3933   3615   3041    255   -173   -237       C
ATOM    282  O   CYS A  38     -19.199 -11.938   5.011  1.00 29.21           O
ANISOU  282  O   CYS A  38     4142   3742   3214    203   -222   -210       O
ATOM    283  CB  CYS A  38     -16.124 -13.209   5.077  1.00 33.69           C
ANISOU  283  CB  CYS A  38     4720   4348   3732    428   -246   -434       C
ATOM    284  SG  CYS A  38     -16.857 -13.829   3.546  1.00 34.54           S
ANISOU  284  SG  CYS A  38     4874   4487   3762    435   -296   -479       S
ATOM    285  N   PRO A  39     -17.574 -10.387   4.958  1.00 27.88           N
ANISOU  285  N   PRO A  39     3854   3712   3029    250    -84   -198       N
ATOM    286  CA  PRO A  39     -18.405  -9.462   4.177  1.00 26.84           C
ANISOU  286  CA  PRO A  39     3689   3629   2878    195    -53   -120       C
ATOM    287  C   PRO A  39     -18.746 -10.044   2.812  1.00 28.83           C
ANISOU  287  C   PRO A  39     3982   3927   3045    216    -99   -159       C
ATOM    288  O   PRO A  39     -17.906 -10.658   2.150  1.00 29.35           O
ANISOU  288  O   PRO A  39     4063   4047   3042    284   -104   -248       O
ATOM    289  CB  PRO A  39     -17.528  -8.211   4.054  1.00 27.47           C
ANISOU  289  CB  PRO A  39     3692   3795   2951    193     43    -82       C
ATOM    290  CG  PRO A  39     -16.569  -8.304   5.193  1.00 25.68           C
ANISOU  290  CG  PRO A  39     3442   3540   2774    223     64   -121       C
ATOM    291  CD  PRO A  39     -16.305  -9.765   5.379  1.00 26.48           C
ANISOU  291  CD  PRO A  39     3611   3589   2863    285    -15   -216       C
ATOM    292  N   ARG A  40     -19.997  -9.839   2.391  1.00 25.38           N
ANISOU  292  N   ARG A  40     3556   3473   2613    163   -136   -103       N
ATOM    293  CA  ARG A  40     -20.486 -10.488   1.180  1.00 25.88           C
ANISOU  293  CA  ARG A  40     3667   3566   2599    178   -200   -144       C
ATOM    294  C   ARG A  40     -19.878  -9.908  -0.091  1.00 27.26           C
ANISOU  294  C   ARG A  40     3825   3871   2663    205   -152   -144       C
ATOM    295  O   ARG A  40     -19.928 -10.565  -1.136  1.00 27.77           O
ANISOU  295  O   ARG A  40     3932   3981   2637    238   -196   -208       O
ATOM    296  CB  ARG A  40     -22.012 -10.405   1.108  1.00 25.27           C
ANISOU  296  CB  ARG A  40     3596   3440   2563    112   -260    -87       C
ATOM    297  CG  ARG A  40     -22.570  -9.004   0.913  1.00 28.46           C
ANISOU  297  CG  ARG A  40     3941   3885   2989     71   -222     17       C
ATOM    298  CD  ARG A  40     -24.063  -9.055   0.628  1.00 26.11           C
ANISOU  298  CD  ARG A  40     3640   3555   2724     24   -299     47       C
ATOM    299  NE  ARG A  40     -24.693  -7.741   0.728  1.00 25.78           N
ANISOU  299  NE  ARG A  40     3535   3523   2735     -6   -277    138       N
ATOM    300  CZ  ARG A  40     -25.971  -7.504   0.449  1.00 28.44           C
ANISOU  300  CZ  ARG A  40     3846   3848   3111    -37   -341    169       C
ATOM    301  NH1 ARG A  40     -26.758  -8.493   0.048  1.00 29.23           N
ANISOU  301  NH1 ARG A  40     3976   3931   3199    -54   -426    119       N
ATOM    302  NH2 ARG A  40     -26.462  -6.278   0.568  1.00 28.70           N
ANISOU  302  NH2 ARG A  40     3821   3882   3201    -48   -329    243       N
ATOM    303  N   HIS A  41     -19.303  -8.706  -0.036  1.00 26.59           N
ANISOU  303  N   HIS A  41     3681   3845   2576    186    -64    -76       N
ATOM    304  CA  HIS A  41     -18.715  -8.114  -1.232  1.00 28.47           C
ANISOU  304  CA  HIS A  41     3908   4211   2698    190    -10    -62       C
ATOM    305  C   HIS A  41     -17.361  -8.720  -1.590  1.00 31.38           C
ANISOU  305  C   HIS A  41     4264   4670   2989    256     37   -174       C
ATOM    306  O   HIS A  41     -16.680  -8.195  -2.478  1.00 31.05           O
ANISOU  306  O   HIS A  41     4199   4755   2845    250    106   -168       O
ATOM    307  CB  HIS A  41     -18.599  -6.592  -1.079  1.00 27.82           C
ANISOU  307  CB  HIS A  41     3775   4150   2644    133     61     59       C
ATOM    308  CG  HIS A  41     -17.544  -6.146  -0.113  1.00 27.35           C
ANISOU  308  CG  HIS A  41     3655   4087   2648    134    140     53       C
ATOM    309  ND1 HIS A  41     -17.847  -5.622   1.125  1.00 28.32           N
ANISOU  309  ND1 HIS A  41     3747   4117   2895    107    145    100       N
ATOM    310  CD2 HIS A  41     -16.194  -6.116  -0.213  1.00 30.52           C
ANISOU  310  CD2 HIS A  41     4014   4577   3006    158    216     -2       C
ATOM    311  CE1 HIS A  41     -16.728  -5.305   1.753  1.00 27.51           C
ANISOU  311  CE1 HIS A  41     3594   4037   2823    115    212     78       C
ATOM    312  NE2 HIS A  41     -15.711  -5.595   0.962  1.00 26.98           N
ANISOU  312  NE2 HIS A  41     3512   4078   2659    145    256     16       N
ATOM    313  N   VAL A  42     -16.957  -9.806  -0.926  1.00 29.75           N
ANISOU  313  N   VAL A  42     4072   4403   2828    317     -2   -279       N
ATOM    314  CA  VAL A  42     -15.781 -10.553  -1.352  1.00 32.97           C
ANISOU  314  CA  VAL A  42     4469   4893   3167    401     18   -414       C
ATOM    315  C   VAL A  42     -16.007 -11.186  -2.719  1.00 34.76           C
ANISOU  315  C   VAL A  42     4745   5198   3267    433    -20   -487       C
ATOM    316  O   VAL A  42     -15.045 -11.445  -3.451  1.00 35.24           O
ANISOU  316  O   VAL A  42     4778   5383   3230    489     27   -587       O
ATOM    317  CB  VAL A  42     -15.411 -11.617  -0.292  1.00 33.62           C
ANISOU  317  CB  VAL A  42     4572   4865   3337    467    -45   -506       C
ATOM    318  CG1 VAL A  42     -16.468 -12.713  -0.232  1.00 30.28           C
ANISOU  318  CG1 VAL A  42     4245   4318   2942    471   -168   -534       C
ATOM    319  CG2 VAL A  42     -14.033 -12.205  -0.569  1.00 33.05           C
ANISOU  319  CG2 VAL A  42     4461   4879   3218    568    -20   -652       C
ATOM    320  N   ILE A  43     -17.268 -11.428  -3.089  1.00 29.22           N
ANISOU  320  N   ILE A  43     4107   4434   2560    399   -104   -446       N
ATOM    321  CA  ILE A  43     -17.592 -12.002  -4.394  1.00 30.69           C
ANISOU  321  CA  ILE A  43     4348   4692   2623    425   -153   -514       C
ATOM    322  C   ILE A  43     -17.613 -10.969  -5.506  1.00 32.73           C
ANISOU  322  C   ILE A  43     4593   5090   2754    376    -89   -432       C
ATOM    323  O   ILE A  43     -17.756 -11.339  -6.679  1.00 34.74           O
ANISOU  323  O   ILE A  43     4891   5432   2877    396   -117   -488       O
ATOM    324  CB  ILE A  43     -18.959 -12.709  -4.353  1.00 31.99           C
ANISOU  324  CB  ILE A  43     4584   4733   2837    401   -281   -508       C
ATOM    325  CG1 ILE A  43     -20.087 -11.675  -4.289  1.00 28.34           C
ANISOU  325  CG1 ILE A  43     4109   4245   2415    310   -288   -355       C
ATOM    326  CG2 ILE A  43     -19.034 -13.657  -3.166  1.00 30.30           C
ANISOU  326  CG2 ILE A  43     4398   4365   2750    422   -346   -558       C
ATOM    327  CD1 ILE A  43     -21.471 -12.278  -4.207  1.00 29.04           C
ANISOU  327  CD1 ILE A  43     4243   4227   2563    275   -406   -349       C
ATOM    328  N   CYS A  44     -17.475  -9.688  -5.176  1.00 32.86           N
ANISOU  328  N   CYS A  44     4559   5126   2801    310    -10   -302       N
ATOM    329  CA  CYS A  44     -17.590  -8.618  -6.155  1.00 35.48           C
ANISOU  329  CA  CYS A  44     4896   5564   3022    248     37   -196       C
ATOM    330  C   CYS A  44     -16.241  -8.304  -6.786  1.00 39.12           C
ANISOU  330  C   CYS A  44     5312   6194   3359    252    158   -236       C
ATOM    331  O   CYS A  44     -15.214  -8.263  -6.102  1.00 37.94           O
ANISOU  331  O   CYS A  44     5091   6062   3264    272    233   -282       O
ATOM    332  CB  CYS A  44     -18.153  -7.355  -5.502  1.00 35.85           C
ANISOU  332  CB  CYS A  44     4918   5531   3171    172     50    -34       C
ATOM    333  SG  CYS A  44     -19.890  -7.449  -5.022  1.00 33.96           S
ANISOU  333  SG  CYS A  44     4714   5138   3052    150    -80     27       S
ATOM    334  N   THR A  45     -16.253  -8.093  -8.099  1.00 42.64           N
ANISOU  334  N   THR A  45     5796   6772   3633    229    176   -221       N
ATOM    335  CA  THR A  45     -15.128  -7.460  -8.762  1.00 43.88           C
ANISOU  335  CA  THR A  45     5910   7104   3659    190    308   -212       C
ATOM    336  C   THR A  45     -15.162  -5.959  -8.486  1.00 45.25           C
ANISOU  336  C   THR A  45     6065   7253   3874     84    364    -25       C
ATOM    337  O   THR A  45     -16.140  -5.422  -7.961  1.00 42.74           O
ANISOU  337  O   THR A  45     5776   6796   3668     52    292     88       O
ATOM    338  CB  THR A  45     -15.163  -7.733 -10.266  1.00 45.21           C
ANISOU  338  CB  THR A  45     6137   7429   3610    191    309   -253       C
ATOM    339  OG1 THR A  45     -16.267  -7.034 -10.856  1.00 43.71           O
ANISOU  339  OG1 THR A  45     6030   7205   3372    124    238   -103       O
ATOM    340  CG2 THR A  45     -15.316  -9.225 -10.536  1.00 46.14           C
ANISOU  340  CG2 THR A  45     6287   7542   3702    300    227   -441       C
ATOM    341  N   SER A  46     -14.073  -5.272  -8.839  1.00 60.17           N
ANISOU  341  N   SER A  46     7904   9280   5678     25    494      2       N
ATOM    342  CA  SER A  46     -14.052  -3.820  -8.683  1.00 59.01           C
ANISOU  342  CA  SER A  46     7752   9106   5562    -86    542    182       C
ATOM    343  C   SER A  46     -15.170  -3.155  -9.477  1.00 59.06           C
ANISOU  343  C   SER A  46     7865   9078   5497   -143    461    332       C
ATOM    344  O   SER A  46     -15.622  -2.062  -9.117  1.00 61.60           O
ANISOU  344  O   SER A  46     8205   9298   5903   -208    438    484       O
ATOM    345  CB  SER A  46     -12.691  -3.265  -9.103  1.00 60.09           C
ANISOU  345  CB  SER A  46     7821   9416   5594   -157    697    183       C
ATOM    346  OG  SER A  46     -12.823  -1.967  -9.654  1.00 66.07           O
ANISOU  346  OG  SER A  46     8628  10192   6282   -284    729    369       O
ATOM    347  N   GLU A  47     -15.630  -3.800 -10.552  1.00 47.30           N
ANISOU  347  N   GLU A  47     6447   7668   3856   -113    406    285       N
ATOM    348  CA  GLU A  47     -16.746  -3.272 -11.328  1.00 48.20           C
ANISOU  348  CA  GLU A  47     6665   7747   3900   -152    305    415       C
ATOM    349  C   GLU A  47     -18.083  -3.568 -10.660  1.00 45.98           C
ANISOU  349  C   GLU A  47     6404   7284   3782    -98    159    423       C
ATOM    350  O   GLU A  47     -18.994  -2.732 -10.691  1.00 45.92           O
ANISOU  350  O   GLU A  47     6440   7184   3822   -135     79    560       O
ATOM    351  CB  GLU A  47     -16.713  -3.854 -12.741  1.00 51.72           C
ANISOU  351  CB  GLU A  47     7181   8359   4111   -141    299    354       C
ATOM    352  CG  GLU A  47     -17.931  -3.545 -13.589  1.00 56.61           C
ANISOU  352  CG  GLU A  47     7914   8946   4649   -161    167    460       C
ATOM    353  CD  GLU A  47     -17.588  -3.429 -15.059  1.00 62.11           C
ANISOU  353  CD  GLU A  47     8689   9837   5072   -210    207    483       C
ATOM    354  OE1 GLU A  47     -16.458  -2.999 -15.370  1.00 65.78           O
ANISOU  354  OE1 GLU A  47     9125  10445   5425   -280    354    501       O
ATOM    355  OE2 GLU A  47     -18.442  -3.775 -15.901  1.00 62.15           O
ANISOU  355  OE2 GLU A  47     8783   9861   4971   -185     93    480       O
ATOM    356  N   ASP A  48     -18.219  -4.750 -10.052  1.00 40.71           N
ANISOU  356  N   ASP A  48     5702   6562   3202    -14    120    274       N
ATOM    357  CA  ASP A  48     -19.465  -5.099  -9.376  1.00 41.43           C
ANISOU  357  CA  ASP A  48     5802   6492   3445     21     -6    274       C
ATOM    358  C   ASP A  48     -19.767  -4.148  -8.224  1.00 38.22           C
ANISOU  358  C   ASP A  48     5349   5952   3223    -14     -2    381       C
ATOM    359  O   ASP A  48     -20.938  -3.925  -7.899  1.00 38.15           O
ANISOU  359  O   ASP A  48     5349   5831   3315    -14   -101    435       O
ATOM    360  CB  ASP A  48     -19.403  -6.540  -8.864  1.00 40.31           C
ANISOU  360  CB  ASP A  48     5640   6313   3362    102    -38    103       C
ATOM    361  CG  ASP A  48     -19.250  -7.553  -9.983  1.00 43.01           C
ANISOU  361  CG  ASP A  48     6035   6769   3539    151    -66    -23       C
ATOM    362  OD1 ASP A  48     -19.719  -7.278 -11.107  1.00 44.21           O
ANISOU  362  OD1 ASP A  48     6252   6996   3550    125   -109     27       O
ATOM    363  OD2 ASP A  48     -18.662  -8.627  -9.736  1.00 42.46           O
ANISOU  363  OD2 ASP A  48     5945   6710   3480    219    -54   -177       O
ATOM    364  N   MET A  49     -18.729  -3.578  -7.605  1.00 43.23           N
ANISOU  364  N   MET A  49     5923   6601   3900    -44    111    402       N
ATOM    365  CA  MET A  49     -18.917  -2.737  -6.425  1.00 41.26           C
ANISOU  365  CA  MET A  49     5625   6225   3827    -70    118    479       C
ATOM    366  C   MET A  49     -19.814  -1.536  -6.705  1.00 40.20           C
ANISOU  366  C   MET A  49     5531   6022   3720   -119     53    635       C
ATOM    367  O   MET A  49     -20.496  -1.049  -5.795  1.00 37.06           O
ANISOU  367  O   MET A  49     5103   5498   3481   -117      8    677       O
ATOM    368  CB  MET A  49     -17.561  -2.260  -5.902  1.00 40.24           C
ANISOU  368  CB  MET A  49     5429   6142   3718   -102    247    475       C
ATOM    369  CG  MET A  49     -16.595  -3.374  -5.540  1.00 44.01           C
ANISOU  369  CG  MET A  49     5855   6682   4187    -41    304    315       C
ATOM    370  SD  MET A  49     -17.069  -4.241  -4.035  1.00 44.71           S
ANISOU  370  SD  MET A  49     5912   6617   4460     28    240    227       S
ATOM    371  CE  MET A  49     -15.548  -5.107  -3.654  1.00 39.45           C
ANISOU  371  CE  MET A  49     5181   6032   3777     88    321     73       C
ATOM    372  N   LEU A  50     -19.829  -1.047  -7.947  1.00 37.35           N
ANISOU  372  N   LEU A  50     5242   5745   3204   -161     41    719       N
ATOM    373  CA  LEU A  50     -20.537   0.196  -8.241  1.00 38.42           C
ANISOU  373  CA  LEU A  50     5428   5809   3362   -207    -28    879       C
ATOM    374  C   LEU A  50     -22.050   0.022  -8.148  1.00 35.70           C
ANISOU  374  C   LEU A  50     5098   5361   3107   -157   -178    883       C
ATOM    375  O   LEU A  50     -22.757   0.932  -7.701  1.00 38.13           O
ANISOU  375  O   LEU A  50     5396   5553   3538   -162   -241    970       O
ATOM    376  CB  LEU A  50     -20.134   0.712  -9.622  1.00 42.02           C
ANISOU  376  CB  LEU A  50     5972   6384   3609   -273     -7    976       C
ATOM    377  CG  LEU A  50     -18.628   0.778  -9.892  1.00 44.39           C
ANISOU  377  CG  LEU A  50     6248   6826   3793   -334    152    957       C
ATOM    378  CD1 LEU A  50     -18.348   1.182 -11.334  1.00 46.64           C
ANISOU  378  CD1 LEU A  50     6628   7247   3844   -408    172   1050       C
ATOM    379  CD2 LEU A  50     -17.951   1.731  -8.918  1.00 43.45           C
ANISOU  379  CD2 LEU A  50     6066   6634   3811   -388    232   1019       C
ATOM    380  N   ASN A  51     -22.569  -1.134  -8.564  1.00 37.70           N
ANISOU  380  N   ASN A  51     5367   5654   3304   -107   -240    780       N
ATOM    381  CA  ASN A  51     -24.003  -1.392  -8.484  1.00 37.93           C
ANISOU  381  CA  ASN A  51     5395   5599   3420    -67   -380    769       C
ATOM    382  C   ASN A  51     -24.262  -2.893  -8.437  1.00 40.86           C
ANISOU  382  C   ASN A  51     5752   5992   3780    -21   -410    617       C
ATOM    383  O   ASN A  51     -24.719  -3.478  -9.427  1.00 40.53           O
ANISOU  383  O   ASN A  51     5767   6009   3622     -3   -489    581       O
ATOM    384  CB  ASN A  51     -24.734  -0.761  -9.671  1.00 43.99           C
ANISOU  384  CB  ASN A  51     6246   6386   4081    -79   -492    875       C
ATOM    385  CG  ASN A  51     -26.230  -0.663  -9.446  1.00 45.55           C
ANISOU  385  CG  ASN A  51     6418   6482   4409    -41   -640    883       C
ATOM    386  OD1 ASN A  51     -26.713  -0.839  -8.326  1.00 45.61           O
ANISOU  386  OD1 ASN A  51     6338   6399   4591    -19   -644    830       O
ATOM    387  ND2 ASN A  51     -26.972  -0.377 -10.509  1.00 52.18           N
ANISOU  387  ND2 ASN A  51     7329   7342   5156    -34   -765    947       N
ATOM    388  N   PRO A  52     -23.996  -3.547  -7.306  1.00 33.39           N
ANISOU  388  N   PRO A  52     4742   4993   2952     -2   -359    527       N
ATOM    389  CA  PRO A  52     -24.060  -5.012  -7.258  1.00 31.67           C
ANISOU  389  CA  PRO A  52     4528   4787   2719     37   -385    384       C
ATOM    390  C   PRO A  52     -25.444  -5.562  -6.951  1.00 33.36           C
ANISOU  390  C   PRO A  52     4724   4915   3037     46   -504    350       C
ATOM    391  O   PRO A  52     -26.169  -5.069  -6.085  1.00 33.48           O
ANISOU  391  O   PRO A  52     4681   4840   3201     31   -526    392       O
ATOM    392  CB  PRO A  52     -23.084  -5.351  -6.124  1.00 32.22           C
ANISOU  392  CB  PRO A  52     4545   4828   2870     46   -281    322       C
ATOM    393  CG  PRO A  52     -23.188  -4.180  -5.197  1.00 30.47           C
ANISOU  393  CG  PRO A  52     4268   4529   2779     14   -245    421       C
ATOM    394  CD  PRO A  52     -23.532  -2.969  -6.032  1.00 33.73           C
ANISOU  394  CD  PRO A  52     4716   4963   3137    -17   -278    551       C
ATOM    395  N   ASN A  53     -25.804  -6.611  -7.688  1.00 33.04           N
ANISOU  395  N   ASN A  53     4730   4910   2916     67   -579    261       N
ATOM    396  CA  ASN A  53     -26.960  -7.450  -7.377  1.00 33.06           C
ANISOU  396  CA  ASN A  53     4713   4837   3011     66   -684    197       C
ATOM    397  C   ASN A  53     -26.397  -8.706  -6.721  1.00 30.99           C
ANISOU  397  C   ASN A  53     4454   4540   2780     81   -648     76       C
ATOM    398  O   ASN A  53     -26.048  -9.678  -7.392  1.00 33.03           O
ANISOU  398  O   ASN A  53     4769   4842   2938    113   -675    -23       O
ATOM    399  CB  ASN A  53     -27.771  -7.765  -8.630  1.00 35.43           C
ANISOU  399  CB  ASN A  53     5066   5187   3207     75   -808    178       C
ATOM    400  CG  ASN A  53     -29.105  -8.421  -8.317  1.00 34.31           C
ANISOU  400  CG  ASN A  53     4887   4968   3180     58   -924    128       C
ATOM    401  OD1 ASN A  53     -29.180  -9.367  -7.533  1.00 36.93           O
ANISOU  401  OD1 ASN A  53     5198   5235   3598     43   -918     46       O
ATOM    402  ND2 ASN A  53     -30.168  -7.919  -8.936  1.00 37.82           N
ANISOU  402  ND2 ASN A  53     5323   5421   3625     54  -1035    177       N
ATOM    403  N   TYR A  54     -26.302  -8.675  -5.388  1.00 32.46           N
ANISOU  403  N   TYR A  54     4585   4643   3105     63   -594     83       N
ATOM    404  CA  TYR A  54     -25.607  -9.736  -4.664  1.00 32.39           C
ANISOU  404  CA  TYR A  54     4590   4591   3126     81   -559    -13       C
ATOM    405  C   TYR A  54     -26.273 -11.092  -4.857  1.00 32.54           C
ANISOU  405  C   TYR A  54     4653   4560   3151     78   -663   -113       C
ATOM    406  O   TYR A  54     -25.594 -12.124  -4.829  1.00 32.96           O
ANISOU  406  O   TYR A  54     4754   4598   3173    114   -665   -212       O
ATOM    407  CB  TYR A  54     -25.529  -9.391  -3.177  1.00 29.89           C
ANISOU  407  CB  TYR A  54     4214   4193   2951     52   -496     25       C
ATOM    408  CG  TYR A  54     -24.488  -8.346  -2.853  1.00 28.91           C
ANISOU  408  CG  TYR A  54     4057   4108   2819     63   -385     86       C
ATOM    409  CD1 TYR A  54     -23.148  -8.688  -2.731  1.00 29.05           C
ANISOU  409  CD1 TYR A  54     4088   4163   2786    102   -312     30       C
ATOM    410  CD2 TYR A  54     -24.844  -7.016  -2.673  1.00 30.89           C
ANISOU  410  CD2 TYR A  54     4260   4355   3121     36   -361    193       C
ATOM    411  CE1 TYR A  54     -22.193  -7.736  -2.434  1.00 26.42           C
ANISOU  411  CE1 TYR A  54     3716   3870   2453    101   -212     81       C
ATOM    412  CE2 TYR A  54     -23.896  -6.057  -2.375  1.00 28.75           C
ANISOU  412  CE2 TYR A  54     3964   4110   2852     35   -266    249       C
ATOM    413  CZ  TYR A  54     -22.572  -6.422  -2.258  1.00 27.57           C
ANISOU  413  CZ  TYR A  54     3822   4004   2649     62   -188    194       C
ATOM    414  OH  TYR A  54     -21.623  -5.470  -1.964  1.00 29.16           O
ANISOU  414  OH  TYR A  54     3988   4235   2856     51    -95    245       O
ATOM    415  N   GLU A  55     -27.593 -11.114  -5.051  1.00 34.32           N
ANISOU  415  N   GLU A  55     4860   4754   3425     37   -757    -93       N
ATOM    416  CA  GLU A  55     -28.273 -12.379  -5.304  1.00 37.19           C
ANISOU  416  CA  GLU A  55     5265   5069   3797     20   -864   -187       C
ATOM    417  C   GLU A  55     -27.834 -12.982  -6.633  1.00 37.91           C
ANISOU  417  C   GLU A  55     5437   5236   3733     75   -913   -272       C
ATOM    418  O   GLU A  55     -27.577 -14.189  -6.718  1.00 37.06           O
ANISOU  418  O   GLU A  55     5388   5087   3607     97   -959   -384       O
ATOM    419  CB  GLU A  55     -29.788 -12.175  -5.277  1.00 38.67           C
ANISOU  419  CB  GLU A  55     5396   5227   4071    -41   -952   -151       C
ATOM    420  CG  GLU A  55     -30.366 -11.980  -3.883  1.00 37.71           C
ANISOU  420  CG  GLU A  55     5195   5027   4108   -106   -914   -109       C
ATOM    421  CD  GLU A  55     -30.102 -10.596  -3.324  1.00 41.20           C
ANISOU  421  CD  GLU A  55     5569   5491   4592    -94   -821    -11       C
ATOM    422  OE1 GLU A  55     -29.833  -9.672  -4.121  1.00 40.21           O
ANISOU  422  OE1 GLU A  55     5451   5435   4393    -53   -814     45       O
ATOM    423  OE2 GLU A  55     -30.162 -10.432  -2.088  1.00 46.95           O
ANISOU  423  OE2 GLU A  55     6247   6168   5426   -132   -759     12       O
ATOM    424  N   ASP A  56     -27.731 -12.157  -7.677  1.00 33.90           N
ANISOU  424  N   ASP A  56     4939   4836   3106    100   -909   -222       N
ATOM    425  CA  ASP A  56     -27.292 -12.658  -8.975  1.00 35.76           C
ANISOU  425  CA  ASP A  56     5250   5166   3170    150   -945   -304       C
ATOM    426  C   ASP A  56     -25.811 -13.014  -8.960  1.00 37.06           C
ANISOU  426  C   ASP A  56     5441   5382   3257    208   -844   -377       C
ATOM    427  O   ASP A  56     -25.396 -13.998  -9.585  1.00 39.06           O
ANISOU  427  O   ASP A  56     5753   5666   3422    259   -879   -507       O
ATOM    428  CB  ASP A  56     -27.579 -11.623 -10.062  1.00 39.69           C
ANISOU  428  CB  ASP A  56     5760   5771   3548    148   -965   -215       C
ATOM    429  CG  ASP A  56     -29.060 -11.451 -10.325  1.00 42.49           C
ANISOU  429  CG  ASP A  56     6094   6089   3961    112  -1097   -177       C
ATOM    430  OD1 ASP A  56     -29.852 -12.286  -9.843  1.00 42.14           O
ANISOU  430  OD1 ASP A  56     6029   5956   4028     82  -1173   -240       O
ATOM    431  OD2 ASP A  56     -29.431 -10.477 -11.013  1.00 42.32           O
ANISOU  431  OD2 ASP A  56     6078   6128   3876    110  -1130    -82       O
ATOM    432  N   LEU A  57     -24.997 -12.224  -8.256  1.00 33.96           N
ANISOU  432  N   LEU A  57     5000   5001   2901    207   -723   -307       N
ATOM    433  CA  LEU A  57     -23.564 -12.496  -8.201  1.00 35.37           C
ANISOU  433  CA  LEU A  57     5182   5239   3017    263   -625   -380       C
ATOM    434  C   LEU A  57     -23.273 -13.784  -7.441  1.00 35.25           C
ANISOU  434  C   LEU A  57     5188   5119   3088    300   -659   -502       C
ATOM    435  O   LEU A  57     -22.424 -14.580  -7.858  1.00 36.70           O
ANISOU  435  O   LEU A  57     5405   5345   3195    372   -654   -631       O
ATOM    436  CB  LEU A  57     -22.830 -11.319  -7.561  1.00 36.11           C
ANISOU  436  CB  LEU A  57     5212   5360   3147    241   -499   -274       C
ATOM    437  CG  LEU A  57     -22.827 -10.000  -8.338  1.00 35.65           C
ANISOU  437  CG  LEU A  57     5149   5405   2993    205   -454   -150       C
ATOM    438  CD1 LEU A  57     -22.205  -8.890  -7.506  1.00 34.93           C
ANISOU  438  CD1 LEU A  57     4994   5302   2975    174   -344    -47       C
ATOM    439  CD2 LEU A  57     -22.094 -10.155  -9.660  1.00 39.59           C
ANISOU  439  CD2 LEU A  57     5693   6061   3286    236   -422   -209       C
ATOM    440  N   LEU A  58     -23.967 -14.006  -6.321  1.00 31.98           N
ANISOU  440  N   LEU A  58     4756   4566   2829    252   -697   -465       N
ATOM    441  CA  LEU A  58     -23.732 -15.207  -5.526  1.00 32.81           C
ANISOU  441  CA  LEU A  58     4898   4552   3017    274   -740   -558       C
ATOM    442  C   LEU A  58     -24.178 -16.467  -6.256  1.00 34.28           C
ANISOU  442  C   LEU A  58     5163   4699   3162    297   -866   -682       C
ATOM    443  O   LEU A  58     -23.614 -17.544  -6.030  1.00 37.34           O
ANISOU  443  O   LEU A  58     5603   5018   3566    352   -906   -797       O
ATOM    444  CB  LEU A  58     -24.449 -15.090  -4.180  1.00 35.39           C
ANISOU  444  CB  LEU A  58     5192   4754   3501    197   -746   -475       C
ATOM    445  CG  LEU A  58     -24.226 -16.214  -3.166  1.00 32.39           C
ANISOU  445  CG  LEU A  58     4860   4236   3211    199   -787   -537       C
ATOM    446  CD1 LEU A  58     -22.743 -16.401  -2.889  1.00 32.30           C
ANISOU  446  CD1 LEU A  58     4855   4246   3170    289   -725   -602       C
ATOM    447  CD2 LEU A  58     -24.986 -15.934  -1.879  1.00 33.08           C
ANISOU  447  CD2 LEU A  58     4910   4229   3428    105   -774   -440       C
ATOM    448  N   ILE A  59     -25.179 -16.356  -7.132  1.00 35.82           N
ANISOU  448  N   ILE A  59     5371   4931   3310    262   -941   -667       N
ATOM    449  CA  ILE A  59     -25.681 -17.529  -7.843  1.00 41.33           C
ANISOU  449  CA  ILE A  59     6143   5587   3974    276  -1072   -789       C
ATOM    450  C   ILE A  59     -24.614 -18.087  -8.778  1.00 41.30           C
ANISOU  450  C   ILE A  59     6190   5675   3827    382  -1063   -931       C
ATOM    451  O   ILE A  59     -24.449 -19.308  -8.896  1.00 44.86           O
ANISOU  451  O   ILE A  59     6708   6051   4284    430  -1147  -1070       O
ATOM    452  CB  ILE A  59     -26.978 -17.177  -8.594  1.00 41.85           C
ANISOU  452  CB  ILE A  59     6198   5686   4015    216  -1157   -740       C
ATOM    453  CG1 ILE A  59     -28.165 -17.190  -7.629  1.00 40.83           C
ANISOU  453  CG1 ILE A  59     6025   5436   4051    114  -1204   -664       C
ATOM    454  CG2 ILE A  59     -27.223 -18.142  -9.745  1.00 41.17           C
ANISOU  454  CG2 ILE A  59     6192   5622   3830    253  -1275   -877       C
ATOM    455  CD1 ILE A  59     -29.455 -16.701  -8.244  1.00 41.11           C
ANISOU  455  CD1 ILE A  59     6022   5510   4087     59  -1285   -612       C
ATOM    456  N   ARG A  60     -23.858 -17.209  -9.441  1.00 51.40           N
ANISOU  456  N   ARG A  60     7438   7116   4976    420   -959   -903       N
ATOM    457  CA  ARG A  60     -22.790 -17.661 -10.323  1.00 55.54           C
ANISOU  457  CA  ARG A  60     7991   7758   5353    518   -928  -1045       C
ATOM    458  C   ARG A  60     -21.614 -18.268  -9.569  1.00 55.71           C
ANISOU  458  C   ARG A  60     8001   7732   5432    595   -880  -1141       C
ATOM    459  O   ARG A  60     -20.702 -18.802 -10.208  1.00 54.69           O
ANISOU  459  O   ARG A  60     7888   7691   5202    691   -862  -1290       O
ATOM    460  CB  ARG A  60     -22.297 -16.501 -11.191  1.00 54.62           C
ANISOU  460  CB  ARG A  60     7840   7837   5076    514   -817   -973       C
ATOM    461  CG  ARG A  60     -23.397 -15.558 -11.653  1.00 57.76           C
ANISOU  461  CG  ARG A  60     8236   8264   5444    432   -853   -826       C
ATOM    462  CD  ARG A  60     -22.857 -14.497 -12.598  1.00 59.83           C
ANISOU  462  CD  ARG A  60     8491   8713   5529    425   -757   -755       C
ATOM    463  NE  ARG A  60     -21.645 -13.869 -12.083  1.00 63.71           N
ANISOU  463  NE  ARG A  60     8920   9264   6023    434   -604   -719       N
ATOM    464  CZ  ARG A  60     -21.383 -12.568 -12.166  1.00 64.03           C
ANISOU  464  CZ  ARG A  60     8925   9384   6020    379   -508   -571       C
ATOM    465  NH1 ARG A  60     -20.252 -12.085 -11.669  1.00 64.39           N
ANISOU  465  NH1 ARG A  60     8909   9479   6078    382   -374   -554       N
ATOM    466  NH2 ARG A  60     -22.251 -11.751 -12.746  1.00 62.77           N
ANISOU  466  NH2 ARG A  60     8795   9247   5809    320   -557   -443       N
ATOM    467  N   LYS A  61     -21.610 -18.203  -8.240  1.00 45.89           N
ANISOU  467  N   LYS A  61     6731   6360   4345    562   -862  -1068       N
ATOM    468  CA  LYS A  61     -20.516 -18.737  -7.442  1.00 46.24           C
ANISOU  468  CA  LYS A  61     6768   6350   4453    637   -832  -1149       C
ATOM    469  C   LYS A  61     -20.819 -20.161  -6.996  1.00 45.91           C
ANISOU  469  C   LYS A  61     6814   6124   4507    664   -974  -1254       C
ATOM    470  O   LYS A  61     -21.931 -20.468  -6.559  1.00 49.18           O
ANISOU  470  O   LYS A  61     7268   6406   5013    577  -1061  -1192       O
ATOM    471  CB  LYS A  61     -20.260 -17.856  -6.218  1.00 43.53           C
ANISOU  471  CB  LYS A  61     6354   5970   4213    587   -738  -1011       C
ATOM    472  CG  LYS A  61     -19.819 -16.441  -6.551  1.00 45.56           C
ANISOU  472  CG  LYS A  61     6529   6388   4393    559   -600   -908       C
ATOM    473  CD  LYS A  61     -18.508 -16.443  -7.319  1.00 44.95           C
ANISOU  473  CD  LYS A  61     6420   6474   4186    648   -516  -1020       C
ATOM    474  CE  LYS A  61     -18.097 -15.033  -7.706  1.00 46.44           C
ANISOU  474  CE  LYS A  61     6537   6820   4290    598   -380   -905       C
ATOM    475  NZ  LYS A  61     -16.839 -15.015  -8.503  1.00 49.85           N
ANISOU  475  NZ  LYS A  61     6926   7433   4581    665   -284  -1015       N
ATOM    476  N   SER A  62     -19.821 -21.028  -7.113  1.00 51.25           N
ANISOU  476  N   SER A  62     7518   6791   5163    784   -999  -1417       N
ATOM    477  CA  SER A  62     -19.869 -22.380  -6.579  1.00 52.24           C
ANISOU  477  CA  SER A  62     7736   6723   5389    825  -1137  -1520       C
ATOM    478  C   SER A  62     -19.044 -22.437  -5.298  1.00 50.84           C
ANISOU  478  C   SER A  62     7540   6457   5319    860  -1107  -1496       C
ATOM    479  O   SER A  62     -18.478 -21.436  -4.848  1.00 53.12           O
ANISOU  479  O   SER A  62     7739   6838   5606    849   -979  -1408       O
ATOM    480  CB  SER A  62     -19.364 -23.391  -7.613  1.00 56.17           C
ANISOU  480  CB  SER A  62     8288   7254   5799    952  -1216  -1738       C
ATOM    481  OG  SER A  62     -20.146 -23.346  -8.795  1.00 59.21           O
ANISOU  481  OG  SER A  62     8697   7724   6075    918  -1252  -1762       O
ATOM    482  N   ASN A  63     -18.983 -23.627  -4.699  1.00 48.10           N
ANISOU  482  N   ASN A  63     7289   5920   5068    900  -1236  -1574       N
ATOM    483  CA  ASN A  63     -18.211 -23.788  -3.471  1.00 45.95           C
ANISOU  483  CA  ASN A  63     7018   5549   4894    941  -1234  -1556       C
ATOM    484  C   ASN A  63     -16.717 -23.637  -3.729  1.00 48.25           C
ANISOU  484  C   ASN A  63     7230   5973   5130   1092  -1159  -1682       C
ATOM    485  O   ASN A  63     -15.993 -23.073  -2.899  1.00 46.15           O
ANISOU  485  O   ASN A  63     6897   5732   4905   1106  -1081  -1626       O
ATOM    486  CB  ASN A  63     -18.509 -25.143  -2.832  1.00 48.25           C
ANISOU  486  CB  ASN A  63     7448   5593   5291    946  -1408  -1605       C
ATOM    487  CG  ASN A  63     -19.818 -25.152  -2.073  1.00 47.88           C
ANISOU  487  CG  ASN A  63     7456   5408   5328    771  -1451  -1443       C
ATOM    488  OD1 ASN A  63     -20.287 -24.113  -1.608  1.00 44.91           O
ANISOU  488  OD1 ASN A  63     7004   5098   4961    665  -1344  -1287       O
ATOM    489  ND2 ASN A  63     -20.411 -26.331  -1.932  1.00 45.54           N
ANISOU  489  ND2 ASN A  63     7290   4918   5097    737  -1608  -1484       N
ATOM    490  N   HIS A  64     -16.237 -24.126  -4.875  1.00 47.20           N
ANISOU  490  N   HIS A  64     7096   5938   4900   1204  -1180  -1862       N
ATOM    491  CA  HIS A  64     -14.806 -24.119  -5.156  1.00 47.66           C
ANISOU  491  CA  HIS A  64     7069   6131   4907   1355  -1115  -2013       C
ATOM    492  C   HIS A  64     -14.263 -22.731  -5.471  1.00 49.07           C
ANISOU  492  C   HIS A  64     7104   6548   4992   1319   -919  -1935       C
ATOM    493  O   HIS A  64     -13.045 -22.583  -5.617  1.00 47.34           O
ANISOU  493  O   HIS A  64     6791   6461   4735   1423   -842  -2044       O
ATOM    494  CB  HIS A  64     -14.493 -25.075  -6.310  1.00 49.07           C
ANISOU  494  CB  HIS A  64     7286   6356   5004   1486  -1192  -2243       C
ATOM    495  CG  HIS A  64     -15.039 -24.633  -7.633  1.00 51.67           C
ANISOU  495  CG  HIS A  64     7597   6858   5178   1436  -1132  -2250       C
ATOM    496  ND1 HIS A  64     -14.414 -23.691  -8.421  1.00 53.30           N
ANISOU  496  ND1 HIS A  64     7687   7325   5238   1444   -968  -2258       N
ATOM    497  CD2 HIS A  64     -16.150 -25.011  -8.309  1.00 50.38           C
ANISOU  497  CD2 HIS A  64     7522   6645   4976   1373  -1223  -2247       C
ATOM    498  CE1 HIS A  64     -15.117 -23.504  -9.523  1.00 53.99           C
ANISOU  498  CE1 HIS A  64     7803   7514   5198   1392   -962  -2254       C
ATOM    499  NE2 HIS A  64     -16.176 -24.293  -9.480  1.00 54.24           N
ANISOU  499  NE2 HIS A  64     7953   7363   5294   1353  -1118  -2252       N
ATOM    500  N   ASN A  65     -15.121 -21.718  -5.583  1.00 45.23           N
ANISOU  500  N   ASN A  65     6596   6117   4471   1176   -842  -1755       N
ATOM    501  CA  ASN A  65     -14.665 -20.356  -5.828  1.00 46.83           C
ANISOU  501  CA  ASN A  65     6680   6519   4596   1126   -669  -1660       C
ATOM    502  C   ASN A  65     -14.196 -19.651  -4.562  1.00 44.87           C
ANISOU  502  C   ASN A  65     6366   6231   4452   1090   -600  -1545       C
ATOM    503  O   ASN A  65     -13.706 -18.520  -4.649  1.00 42.11           O
ANISOU  503  O   ASN A  65     5915   6029   4055   1049   -459  -1470       O
ATOM    504  CB  ASN A  65     -15.780 -19.537  -6.487  1.00 45.51           C
ANISOU  504  CB  ASN A  65     6524   6415   4354    997   -633  -1516       C
ATOM    505  CG  ASN A  65     -16.053 -19.966  -7.916  1.00 49.61           C
ANISOU  505  CG  ASN A  65     7086   7038   4727   1031   -669  -1629       C
ATOM    506  OD1 ASN A  65     -17.201 -20.194  -8.299  1.00 47.40           O
ANISOU  506  OD1 ASN A  65     6880   6692   4439    969   -758  -1588       O
ATOM    507  ND2 ASN A  65     -14.998 -20.076  -8.714  1.00 49.58           N
ANISOU  507  ND2 ASN A  65     7028   7206   4604   1129   -601  -1779       N
ATOM    508  N   PHE A  66     -14.330 -20.287  -3.398  1.00 43.94           N
ANISOU  508  N   PHE A  66     6310   5915   4470   1100   -699  -1528       N
ATOM    509  CA  PHE A  66     -13.952 -19.699  -2.116  1.00 45.46           C
ANISOU  509  CA  PHE A  66     6456   6057   4760   1066   -651  -1422       C
ATOM    510  C   PHE A  66     -12.794 -20.497  -1.533  1.00 46.14           C
ANISOU  510  C   PHE A  66     6537   6086   4907   1207   -711  -1564       C
ATOM    511  O   PHE A  66     -12.959 -21.666  -1.168  1.00 48.94           O
ANISOU  511  O   PHE A  66     7000   6266   5328   1264   -860  -1636       O
ATOM    512  CB  PHE A  66     -15.134 -19.677  -1.150  1.00 43.71           C
ANISOU  512  CB  PHE A  66     6312   5661   4636    944   -711  -1265       C
ATOM    513  CG  PHE A  66     -16.316 -18.915  -1.660  1.00 41.37           C
ANISOU  513  CG  PHE A  66     6009   5411   4297    817   -668  -1136       C
ATOM    514  CD1 PHE A  66     -16.356 -17.534  -1.577  1.00 42.70           C
ANISOU  514  CD1 PHE A  66     6088   5688   4447    741   -540  -1006       C
ATOM    515  CD2 PHE A  66     -17.389 -19.581  -2.225  1.00 42.92           C
ANISOU  515  CD2 PHE A  66     6291   5536   4480    778   -767  -1150       C
ATOM    516  CE1 PHE A  66     -17.446 -16.833  -2.050  1.00 41.54           C
ANISOU  516  CE1 PHE A  66     5938   5576   4270    638   -518   -892       C
ATOM    517  CE2 PHE A  66     -18.481 -18.885  -2.697  1.00 43.11           C
ANISOU  517  CE2 PHE A  66     6303   5606   4472    671   -741  -1039       C
ATOM    518  CZ  PHE A  66     -18.511 -17.509  -2.609  1.00 43.31           C
ANISOU  518  CZ  PHE A  66     6240   5737   4480    607   -620   -910       C
ATOM    519  N   LEU A  67     -11.627 -19.862  -1.446  1.00 44.98           N
ANISOU  519  N   LEU A  67     6266   6082   4743   1260   -604  -1604       N
ATOM    520  CA  LEU A  67     -10.434 -20.469  -0.862  1.00 43.48           C
ANISOU  520  CA  LEU A  67     6043   5861   4617   1401   -654  -1741       C
ATOM    521  C   LEU A  67     -10.287 -19.940   0.560  1.00 43.78           C
ANISOU  521  C   LEU A  67     6065   5810   4757   1348   -644  -1612       C
ATOM    522  O   LEU A  67      -9.841 -18.809   0.769  1.00 42.96           O
ANISOU  522  O   LEU A  67     5848   5832   4643   1295   -513  -1537       O
ATOM    523  CB  LEU A  67      -9.197 -20.174  -1.707  1.00 46.86           C
ANISOU  523  CB  LEU A  67     6326   6520   4958   1498   -545  -1891       C
ATOM    524  CG  LEU A  67      -9.099 -20.721  -3.145  1.00 54.53           C
ANISOU  524  CG  LEU A  67     7296   7617   5808   1574   -542  -2057       C
ATOM    525  CD1 LEU A  67     -10.110 -20.113  -4.124  1.00 53.78           C
ANISOU  525  CD1 LEU A  67     7230   7609   5595   1446   -474  -1949       C
ATOM    526  CD2 LEU A  67      -7.677 -20.613  -3.704  1.00 56.46           C
ANISOU  526  CD2 LEU A  67     7385   8079   5989   1691   -444  -2238       C
ATOM    527  N   VAL A  68     -10.661 -20.763   1.536  1.00 40.60           N
ANISOU  527  N   VAL A  68     5785   5191   4450   1357   -786  -1585       N
ATOM    528  CA  VAL A  68     -10.563 -20.408   2.947  1.00 39.50           C
ANISOU  528  CA  VAL A  68     5655   4956   4399   1310   -796  -1470       C
ATOM    529  C   VAL A  68      -9.320 -21.066   3.524  1.00 42.79           C
ANISOU  529  C   VAL A  68     6054   5329   4875   1468   -882  -1608       C
ATOM    530  O   VAL A  68      -9.003 -22.217   3.200  1.00 42.83           O
ANISOU  530  O   VAL A  68     6124   5256   4894   1596  -1009  -1759       O
ATOM    531  CB  VAL A  68     -11.833 -20.822   3.716  1.00 37.79           C
ANISOU  531  CB  VAL A  68     5586   4537   4234   1195   -889  -1333       C
ATOM    532  CG1 VAL A  68     -11.743 -20.397   5.175  1.00 35.75           C
ANISOU  532  CG1 VAL A  68     5337   4200   4046   1139   -887  -1214       C
ATOM    533  CG2 VAL A  68     -13.065 -20.215   3.061  1.00 34.35           C
ANISOU  533  CG2 VAL A  68     5151   4153   3747   1055   -816  -1220       C
ATOM    534  N   GLN A  69      -8.602 -20.331   4.371  1.00 47.96           N
ANISOU  534  N   GLN A  69     6620   6033   5569   1466   -822  -1564       N
ATOM    535  CA  GLN A  69      -7.315 -20.792   4.870  1.00 50.00           C
ANISOU  535  CA  GLN A  69     6830   6285   5883   1622   -893  -1702       C
ATOM    536  C   GLN A  69      -7.108 -20.284   6.287  1.00 47.08           C
ANISOU  536  C   GLN A  69     6460   5846   5581   1574   -902  -1588       C
ATOM    537  O   GLN A  69      -7.224 -19.082   6.541  1.00 43.32           O
ANISOU  537  O   GLN A  69     5899   5469   5092   1462   -767  -1471       O
ATOM    538  CB  GLN A  69      -6.180 -20.313   3.958  1.00 52.99           C
ANISOU  538  CB  GLN A  69     7021   6904   6210   1709   -773  -1850       C
ATOM    539  CG  GLN A  69      -4.806 -20.834   4.332  1.00 56.69           C
ANISOU  539  CG  GLN A  69     7411   7389   6739   1889   -848  -2027       C
ATOM    540  CD  GLN A  69      -3.860 -20.868   3.148  1.00 61.12           C
ANISOU  540  CD  GLN A  69     7818   8168   7238   2001   -767  -2228       C
ATOM    541  OE1 GLN A  69      -4.182 -20.369   2.069  1.00 61.90           O
ANISOU  541  OE1 GLN A  69     7866   8421   7234   1928   -636  -2217       O
ATOM    542  NE2 GLN A  69      -2.685 -21.455   3.343  1.00 64.59           N
ANISOU  542  NE2 GLN A  69     8171   8630   7740   2142   -842  -2370       N
ATOM    543  N   ALA A  70      -6.805 -21.201   7.201  1.00 50.98           N
ANISOU  543  N   ALA A  70     7058   6166   6145   1661  -1068  -1623       N
ATOM    544  CA  ALA A  70      -6.508 -20.881   8.595  1.00 52.28           C
ANISOU  544  CA  ALA A  70     7240   6259   6366   1637  -1104  -1535       C
ATOM    545  C   ALA A  70      -5.048 -21.249   8.840  1.00 54.51           C
ANISOU  545  C   ALA A  70     7437   6575   6699   1823  -1181  -1705       C
ATOM    546  O   ALA A  70      -4.731 -22.378   9.219  1.00 57.04           O
ANISOU  546  O   ALA A  70     7865   6738   7069   1948  -1366  -1789       O
ATOM    547  CB  ALA A  70      -7.445 -21.622   9.544  1.00 51.62           C
ANISOU  547  CB  ALA A  70     7365   5937   6310   1564  -1242  -1411       C
ATOM    548  N   GLY A  71      -4.158 -20.284   8.624  1.00 55.33           N
ANISOU  548  N   GLY A  71     7344   6883   6795   1839  -1046  -1757       N
ATOM    549  CA  GLY A  71      -2.737 -20.559   8.673  1.00 59.15           C
ANISOU  549  CA  GLY A  71     7705   7443   7326   2017  -1098  -1943       C
ATOM    550  C   GLY A  71      -2.323 -21.464   7.532  1.00 63.63           C
ANISOU  550  C   GLY A  71     8244   8057   7876   2168  -1145  -2147       C
ATOM    551  O   GLY A  71      -2.291 -21.036   6.373  1.00 64.81           O
ANISOU  551  O   GLY A  71     8282   8390   7953   2143  -1002  -2203       O
ATOM    552  N   ASN A  72      -2.003 -22.718   7.845  1.00 91.66           N
ANISOU  552  N   ASN A  72    11885  11459  11483   2274  -1342  -2206       N
ATOM    553  CA  ASN A  72      -1.741 -23.721   6.822  1.00 93.37           C
ANISOU  553  CA  ASN A  72    12087  11701  11687   2362  -1405  -2334       C
ATOM    554  C   ASN A  72      -2.922 -24.649   6.585  1.00 94.16           C
ANISOU  554  C   ASN A  72    12400  11602  11775   2329  -1516  -2281       C
ATOM    555  O   ASN A  72      -3.029 -25.230   5.500  1.00 96.57           O
ANISOU  555  O   ASN A  72    12695  11951  12045   2366  -1519  -2371       O
ATOM    556  CB  ASN A  72      -0.508 -24.552   7.193  1.00 97.14           C
ANISOU  556  CB  ASN A  72    12505  12166  12237   2506  -1557  -2453       C
ATOM    557  CG  ASN A  72       0.739 -23.704   7.351  1.00 99.91           C
ANISOU  557  CG  ASN A  72    12632  12726  12605   2535  -1455  -2525       C
ATOM    558  OD1 ASN A  72       1.360 -23.684   8.412  1.00100.79           O
ANISOU  558  OD1 ASN A  72    12734  12784  12777   2574  -1546  -2514       O
ATOM    559  ND2 ASN A  72       1.107 -22.992   6.291  1.00 98.23           N
ANISOU  559  ND2 ASN A  72    12239  12754  12331   2503  -1267  -2596       N
ATOM    560  N   VAL A  73      -3.804 -24.806   7.576  1.00 77.00           N
ANISOU  560  N   VAL A  73    10417   9212   9628   2250  -1607  -2136       N
ATOM    561  CA  VAL A  73      -5.010 -25.599   7.383  1.00 74.95           C
ANISOU  561  CA  VAL A  73    10357   8763   9356   2183  -1700  -2068       C
ATOM    562  C   VAL A  73      -5.840 -25.001   6.257  1.00 74.47           C
ANISOU  562  C   VAL A  73    10266   8819   9209   2096  -1546  -2069       C
ATOM    563  O   VAL A  73      -5.964 -23.775   6.128  1.00 70.90           O
ANISOU  563  O   VAL A  73     9701   8531   8707   1996  -1365  -1993       O
ATOM    564  CB  VAL A  73      -5.825 -25.677   8.686  1.00 72.98           C
ANISOU  564  CB  VAL A  73    10303   8289   9137   2078  -1792  -1894       C
ATOM    565  CG1 VAL A  73      -6.790 -26.858   8.642  1.00 75.47           C
ANISOU  565  CG1 VAL A  73    10826   8384   9464   2024  -1943  -1835       C
ATOM    566  CG2 VAL A  73      -4.904 -25.769   9.890  1.00 74.35           C
ANISOU  566  CG2 VAL A  73    10469   8412   9368   2147  -1891  -1878       C
ATOM    567  N   GLN A  74      -6.406 -25.874   5.425  1.00 88.45           N
ANISOU  567  N   GLN A  74    12119  10527  10961   2100  -1614  -2111       N
ATOM    568  CA  GLN A  74      -7.270 -25.481   4.317  1.00 87.08           C
ANISOU  568  CA  GLN A  74    11941  10447  10699   2018  -1502  -2115       C
ATOM    569  C   GLN A  74      -8.652 -26.081   4.540  1.00 87.10           C
ANISOU  569  C   GLN A  74    12152  10231  10713   1898  -1606  -1999       C
ATOM    570  O   GLN A  74      -8.797 -27.309   4.573  1.00 89.82           O
ANISOU  570  O   GLN A  74    12612  10407  11108   1938  -1771  -2023       O
ATOM    571  CB  GLN A  74      -6.682 -25.937   2.979  1.00 89.36           C
ANISOU  571  CB  GLN A  74    12117  10891  10946   2120  -1475  -2278       C
ATOM    572  CG  GLN A  74      -5.693 -24.956   2.377  1.00 89.53           C
ANISOU  572  CG  GLN A  74    11914  11197  10906   2159  -1292  -2361       C
ATOM    573  CD  GLN A  74      -6.259 -24.229   1.177  1.00 90.98           C
ANISOU  573  CD  GLN A  74    12046  11559  10963   2078  -1132  -2365       C
ATOM    574  OE1 GLN A  74      -7.469 -24.019   1.079  1.00 89.04           O
ANISOU  574  OE1 GLN A  74    11915  11239  10675   1962  -1125  -2261       O
ATOM    575  NE2 GLN A  74      -5.389 -23.844   0.252  1.00 93.23           N
ANISOU  575  NE2 GLN A  74    12154  12088  11183   2123  -1004  -2469       N
ATOM    576  N   LEU A  75      -9.658 -25.214   4.694  1.00 59.32           N
ANISOU  576  N   LEU A  75     8629   6753   7157   1703  -1487  -1806       N
ATOM    577  CA  LEU A  75     -11.009 -25.616   5.064  1.00 58.74           C
ANISOU  577  CA  LEU A  75     8717   6502   7100   1548  -1556  -1658       C
ATOM    578  C   LEU A  75     -11.906 -25.685   3.838  1.00 60.35           C
ANISOU  578  C   LEU A  75     8927   6762   7240   1485  -1519  -1680       C
ATOM    579  O   LEU A  75     -12.009 -24.719   3.070  1.00 57.48           O
ANISOU  579  O   LEU A  75     8435   6602   6801   1440  -1360  -1662       O
ATOM    580  CB  LEU A  75     -11.607 -24.655   6.083  1.00 57.49           C
ANISOU  580  CB  LEU A  75     8546   6350   6948   1377  -1459  -1444       C
ATOM    581  CG  LEU A  75     -10.682 -24.185   7.194  1.00 55.99           C
ANISOU  581  CG  LEU A  75     8303   6176   6797   1422  -1443  -1414       C
ATOM    582  CD1 LEU A  75     -11.462 -23.296   8.133  1.00 48.60           C
ANISOU  582  CD1 LEU A  75     7370   5239   5858   1242  -1351  -1209       C
ATOM    583  CD2 LEU A  75     -10.115 -25.389   7.917  1.00 55.44           C
ANISOU  583  CD2 LEU A  75     8370   5901   6794   1541  -1649  -1484       C
ATOM    584  N   ARG A  76     -12.532 -26.843   3.681  1.00 46.49           N
ANISOU  584  N   ARG A  76     7331   4819   5516   1482  -1678  -1716       N
ATOM    585  CA  ARG A  76     -13.516 -27.140   2.654  1.00 47.49           C
ANISOU  585  CA  ARG A  76     7500   4947   5597   1414  -1690  -1735       C
ATOM    586  C   ARG A  76     -14.772 -26.342   2.860  1.00 39.25           C
ANISOU  586  C   ARG A  76     6447   3934   4534   1203  -1589  -1536       C
ATOM    587  O   ARG A  76     -15.369 -26.420   3.924  1.00 44.60           O
ANISOU  587  O   ARG A  76     7206   4475   5265   1084  -1626  -1391       O
ATOM    588  CB  ARG A  76     -13.839 -28.618   2.762  1.00 49.73           C
ANISOU  588  CB  ARG A  76     7973   4975   5946   1449  -1908  -1804       C
ATOM    589  N   VAL A  77     -15.207 -25.613   1.848  1.00 47.93           N
ANISOU  589  N   VAL A  77     7449   5209   5552   1156  -1471  -1531       N
ATOM    590  CA  VAL A  77     -16.526 -25.011   1.893  1.00 46.29           C
ANISOU  590  CA  VAL A  77     7240   5014   5335    969  -1409  -1367       C
ATOM    591  C   VAL A  77     -17.499 -26.017   1.294  1.00 46.26           C
ANISOU  591  C   VAL A  77     7355   4883   5339    921  -1539  -1410       C
ATOM    592  O   VAL A  77     -17.351 -26.420   0.134  1.00 48.34           O
ANISOU  592  O   VAL A  77     7617   5205   5546   1008  -1574  -1555       O
ATOM    593  CB  VAL A  77     -16.536 -23.671   1.154  1.00 44.45           C
ANISOU  593  CB  VAL A  77     6853   5019   5016    939  -1232  -1325       C
ATOM    594  CG1 VAL A  77     -17.825 -22.923   1.411  1.00 43.60           C
ANISOU  594  CG1 VAL A  77     6729   4921   4918    759  -1169  -1150       C
ATOM    595  CG2 VAL A  77     -15.343 -22.865   1.619  1.00 44.60           C
ANISOU  595  CG2 VAL A  77     6759   5156   5032   1012  -1124  -1328       C
ATOM    596  N   ILE A  78     -18.438 -26.481   2.113  1.00 52.22           N
ANISOU  596  N   ILE A  78     8216   5462   6161    783  -1617  -1295       N
ATOM    597  CA  ILE A  78     -19.477 -27.411   1.700  1.00 53.06           C
ANISOU  597  CA  ILE A  78     8437   5432   6292    701  -1743  -1312       C
ATOM    598  C   ILE A  78     -20.809 -26.687   1.518  1.00 52.18           C
ANISOU  598  C   ILE A  78     8266   5396   6164    523  -1660  -1181       C
ATOM    599  O   ILE A  78     -21.866 -27.316   1.511  1.00 54.52           O
ANISOU  599  O   ILE A  78     8643   5574   6499    402  -1749  -1147       O
ATOM    600  CB  ILE A  78     -19.602 -28.581   2.691  1.00 55.55           C
ANISOU  600  CB  ILE A  78     8927   5483   6698    662  -1906  -1285       C
ATOM    601  CG1 ILE A  78     -19.988 -28.055   4.077  1.00 52.67           C
ANISOU  601  CG1 ILE A  78     8563   5078   6370    517  -1840  -1091       C
ATOM    602  CG2 ILE A  78     -18.297 -29.363   2.771  1.00 55.69           C
ANISOU  602  CG2 ILE A  78     9007   5412   6739    862  -2016  -1435       C
ATOM    603  CD1 ILE A  78     -20.228 -29.139   5.104  1.00 53.19           C
ANISOU  603  CD1 ILE A  78     8812   4890   6508    442  -1991  -1031       C
ATOM    604  N   GLY A  79     -20.770 -25.370   1.390  1.00 42.03           N
ANISOU  604  N   GLY A  79     6836   4303   4829    505  -1499  -1108       N
ATOM    605  CA  GLY A  79     -21.976 -24.595   1.183  1.00 44.13           C
ANISOU  605  CA  GLY A  79     7032   4651   5084    360  -1425   -995       C
ATOM    606  C   GLY A  79     -21.758 -23.129   1.468  1.00 41.23           C
ANISOU  606  C   GLY A  79     6527   4450   4691    344  -1258   -894       C
ATOM    607  O   GLY A  79     -20.844 -22.728   2.191  1.00 40.50           O
ANISOU  607  O   GLY A  79     6402   4377   4608    400  -1197   -874       O
ATOM    608  N   HIS A  80     -22.635 -22.310   0.890  1.00 40.91           N
ANISOU  608  N   HIS A  80     6403   4521   4619    266  -1192   -831       N
ATOM    609  CA  HIS A  80     -22.558 -20.865   1.050  1.00 39.80           C
ANISOU  609  CA  HIS A  80     6137   4528   4458    245  -1046   -733       C
ATOM    610  C   HIS A  80     -23.962 -20.278   1.087  1.00 42.33           C
ANISOU  610  C   HIS A  80     6405   4872   4808    105  -1023   -626       C
ATOM    611  O   HIS A  80     -24.872 -20.762   0.407  1.00 42.98           O
ANISOU  611  O   HIS A  80     6515   4929   4886     55  -1101   -653       O
ATOM    612  CB  HIS A  80     -21.739 -20.216  -0.075  1.00 38.98           C
ANISOU  612  CB  HIS A  80     5962   4595   4252    355   -974   -801       C
ATOM    613  CG  HIS A  80     -22.241 -20.529  -1.450  1.00 42.23           C
ANISOU  613  CG  HIS A  80     6392   5063   4589    371  -1032   -877       C
ATOM    614  ND1 HIS A  80     -21.709 -21.535  -2.227  1.00 43.83           N
ANISOU  614  ND1 HIS A  80     6665   5247   4741    474  -1117  -1033       N
ATOM    615  CD2 HIS A  80     -23.223 -19.961  -2.191  1.00 42.96           C
ANISOU  615  CD2 HIS A  80     6445   5234   4645    303  -1024   -825       C
ATOM    616  CE1 HIS A  80     -22.343 -21.577  -3.386  1.00 41.96           C
ANISOU  616  CE1 HIS A  80     6433   5079   4433    463  -1154  -1073       C
ATOM    617  NE2 HIS A  80     -23.266 -20.632  -3.389  1.00 46.16           N
ANISOU  617  NE2 HIS A  80     6900   5668   4971    360  -1103   -945       N
ATOM    618  N   SER A  81     -24.125 -19.228   1.891  1.00 38.43           N
ANISOU  618  N   SER A  81     5829   4425   4348     48   -919   -513       N
ATOM    619  CA  SER A  81     -25.403 -18.543   2.036  1.00 37.69           C
ANISOU  619  CA  SER A  81     5663   4365   4294    -70   -887   -419       C
ATOM    620  C   SER A  81     -25.144 -17.103   2.461  1.00 34.90           C
ANISOU  620  C   SER A  81     5201   4114   3945    -65   -758   -334       C
ATOM    621  O   SER A  81     -24.020 -16.727   2.800  1.00 32.91           O
ANISOU  621  O   SER A  81     4937   3892   3674      8   -696   -340       O
ATOM    622  CB  SER A  81     -26.308 -19.255   3.046  1.00 36.29           C
ANISOU  622  CB  SER A  81     5533   4060   4197   -201   -937   -372       C
ATOM    623  OG  SER A  81     -25.699 -19.301   4.324  1.00 40.72           O
ANISOU  623  OG  SER A  81     6125   4558   4790   -209   -899   -329       O
ATOM    624  N   MET A  82     -26.210 -16.302   2.468  1.00 37.20           N
ANISOU  624  N   MET A  82     5410   4454   4270   -144   -726   -261       N
ATOM    625  CA  MET A  82     -26.118 -14.864   2.705  1.00 36.42           C
ANISOU  625  CA  MET A  82     5209   4447   4181   -138   -621   -185       C
ATOM    626  C   MET A  82     -27.045 -14.477   3.849  1.00 36.22           C
ANISOU  626  C   MET A  82     5126   4391   4243   -243   -583   -113       C
ATOM    627  O   MET A  82     -28.243 -14.773   3.802  1.00 38.06           O
ANISOU  627  O   MET A  82     5340   4606   4517   -329   -630   -105       O
ATOM    628  CB  MET A  82     -26.484 -14.087   1.435  1.00 37.12           C
ANISOU  628  CB  MET A  82     5246   4640   4218   -109   -623   -175       C
ATOM    629  CG  MET A  82     -25.903 -12.686   1.349  1.00 38.03           C
ANISOU  629  CG  MET A  82     5291   4846   4314    -66   -526   -115       C
ATOM    630  SD  MET A  82     -25.762 -12.107  -0.356  1.00 37.10           S
ANISOU  630  SD  MET A  82     5170   4845   4082     -7   -541   -120       S
ATOM    631  CE  MET A  82     -27.449 -12.302  -0.930  1.00 36.65           C
ANISOU  631  CE  MET A  82     5094   4775   4054    -72   -647   -111       C
ATOM    632  N   GLN A  83     -26.498 -13.815   4.874  1.00 36.29           N
ANISOU  632  N   GLN A  83     5103   4406   4281   -239   -498    -69       N
ATOM    633  CA  GLN A  83     -27.297 -13.256   5.970  1.00 35.40           C
ANISOU  633  CA  GLN A  83     4921   4291   4239   -327   -444     -9       C
ATOM    634  C   GLN A  83     -27.157 -11.730   5.945  1.00 32.99           C
ANISOU  634  C   GLN A  83     4515   4070   3950   -288   -361     36       C
ATOM    635  O   GLN A  83     -26.348 -11.137   6.661  1.00 36.55           O
ANISOU  635  O   GLN A  83     4951   4529   4407   -257   -292     56       O
ATOM    636  CB  GLN A  83     -26.895 -13.842   7.328  1.00 35.91           C
ANISOU  636  CB  GLN A  83     5046   4277   4320   -370   -426      3       C
ATOM    637  CG  GLN A  83     -27.900 -13.520   8.427  1.00 36.88           C
ANISOU  637  CG  GLN A  83     5108   4404   4501   -484   -376     52       C
ATOM    638  CD  GLN A  83     -27.657 -14.293   9.706  1.00 37.14           C
ANISOU  638  CD  GLN A  83     5225   4357   4531   -549   -374     70       C
ATOM    639  OE1 GLN A  83     -26.721 -15.086   9.801  1.00 36.83           O
ANISOU  639  OE1 GLN A  83     5294   4243   4455   -500   -425     47       O
ATOM    640  NE2 GLN A  83     -28.505 -14.064  10.703  1.00 38.39           N
ANISOU  640  NE2 GLN A  83     5333   4531   4721   -659   -320    109       N
ATOM    641  N   ASN A  84     -27.957 -11.119   5.075  1.00 37.81           N
ANISOU  641  N   ASN A  84     5061   4735   4568   -288   -382     51       N
ATOM    642  CA  ASN A  84     -28.211  -9.698   4.835  1.00 38.59           C
ANISOU  642  CA  ASN A  84     5069   4899   4696   -262   -339     97       C
ATOM    643  C   ASN A  84     -27.053  -8.911   4.236  1.00 40.93           C
ANISOU  643  C   ASN A  84     5375   5240   4936   -178   -299    116       C
ATOM    644  O   ASN A  84     -27.268  -8.122   3.312  1.00 48.74           O
ANISOU  644  O   ASN A  84     6335   6278   5904   -149   -314    147       O
ATOM    645  CB  ASN A  84     -28.546  -8.965   6.145  1.00 39.63           C
ANISOU  645  CB  ASN A  84     5124   5026   4907   -304   -266    127       C
ATOM    646  CG  ASN A  84     -29.749  -9.523   6.861  1.00 37.03           C
ANISOU  646  CG  ASN A  84     4759   4677   4634   -404   -280    115       C
ATOM    647  OD1 ASN A  84     -30.871  -9.451   6.365  1.00 41.72           O
ANISOU  647  OD1 ASN A  84     5290   5297   5264   -437   -326    108       O
ATOM    648  ND2 ASN A  84     -29.528 -10.043   8.063  1.00 38.15           N
ANISOU  648  ND2 ASN A  84     4934   4779   4783   -460   -239    114       N
ATOM    649  N   CYS A  85     -25.823  -9.176   4.676  1.00 34.27           N
ANISOU  649  N   CYS A  85     4578   4383   4061   -142   -256     96       N
ATOM    650  CA  CYS A  85     -24.656  -8.508   4.108  1.00 31.53           C
ANISOU  650  CA  CYS A  85     4232   4090   3658    -75   -210    106       C
ATOM    651  C   CYS A  85     -23.381  -9.296   4.373  1.00 31.74           C
ANISOU  651  C   CYS A  85     4316   4103   3641    -28   -196     48       C
ATOM    652  O   CYS A  85     -22.287  -8.862   3.995  1.00 29.25           O
ANISOU  652  O   CYS A  85     3992   3842   3280     23   -149     40       O
ATOM    653  CB  CYS A  85     -24.520  -7.083   4.652  1.00 30.52           C
ANISOU  653  CB  CYS A  85     4031   3979   3586    -78   -138    167       C
ATOM    654  SG  CYS A  85     -25.461  -5.816   3.753  1.00 31.23           S
ANISOU  654  SG  CYS A  85     4064   4106   3695    -82   -163    236       S
ATOM    655  N   VAL A  86     -23.500 -10.423   5.064  1.00 28.29           N
ANISOU  655  N   VAL A  86     3934   3592   3223    -49   -238      7       N
ATOM    656  CA  VAL A  86     -22.357 -11.260   5.399  1.00 30.28           C
ANISOU  656  CA  VAL A  86     4246   3811   3446      5   -249    -54       C
ATOM    657  C   VAL A  86     -22.534 -12.591   4.697  1.00 30.09           C
ANISOU  657  C   VAL A  86     4306   3746   3380     24   -343   -124       C
ATOM    658  O   VAL A  86     -23.661 -13.087   4.556  1.00 30.53           O
ANISOU  658  O   VAL A  86     4383   3760   3455    -39   -402   -116       O
ATOM    659  CB  VAL A  86     -22.184 -11.457   6.924  1.00 31.71           C
ANISOU  659  CB  VAL A  86     4445   3923   3682    -27   -233    -40       C
ATOM    660  CG1 VAL A  86     -21.892 -10.130   7.612  1.00 29.22           C
ANISOU  660  CG1 VAL A  86     4048   3649   3406    -34   -143     12       C
ATOM    661  CG2 VAL A  86     -23.407 -12.128   7.531  1.00 31.66           C
ANISOU  661  CG2 VAL A  86     4472   3842   3715   -121   -279    -17       C
ATOM    662  N   LEU A  87     -21.431 -13.159   4.231  1.00 37.99           N
ANISOU  662  N   LEU A  87     5345   4762   4326    111   -360   -203       N
ATOM    663  CA  LEU A  87     -21.454 -14.457   3.583  1.00 39.07           C
ANISOU  663  CA  LEU A  87     5567   4852   4426    147   -457   -290       C
ATOM    664  C   LEU A  87     -21.115 -15.528   4.608  1.00 41.56           C
ANISOU  664  C   LEU A  87     5965   5042   4783    154   -519   -324       C
ATOM    665  O   LEU A  87     -20.088 -15.440   5.289  1.00 39.03           O
ANISOU  665  O   LEU A  87     5640   4718   4474    207   -491   -341       O
ATOM    666  CB  LEU A  87     -20.470 -14.496   2.415  1.00 42.17           C
ANISOU  666  CB  LEU A  87     5951   5341   4729    246   -443   -373       C
ATOM    667  CG  LEU A  87     -20.602 -15.669   1.444  1.00 42.02           C
ANISOU  667  CG  LEU A  87     6009   5300   4656    292   -541   -477       C
ATOM    668  CD1 LEU A  87     -21.951 -15.631   0.750  1.00 44.92           C
ANISOU  668  CD1 LEU A  87     6383   5670   5013    218   -588   -439       C
ATOM    669  CD2 LEU A  87     -19.481 -15.624   0.427  1.00 45.27           C
ANISOU  669  CD2 LEU A  87     6397   5831   4972    395   -505   -570       C
ATOM    670  N   LYS A  88     -21.984 -16.527   4.722  1.00 40.19           N
ANISOU  670  N   LYS A  88     5871   4765   4634     94   -611   -331       N
ATOM    671  CA  LYS A  88     -21.781 -17.640   5.640  1.00 37.07           C
ANISOU  671  CA  LYS A  88     5580   4230   4274     85   -691   -351       C
ATOM    672  C   LYS A  88     -21.298 -18.836   4.830  1.00 38.86           C
ANISOU  672  C   LYS A  88     5896   4400   4468    175   -800   -471       C
ATOM    673  O   LYS A  88     -22.061 -19.419   4.054  1.00 42.59           O
ANISOU  673  O   LYS A  88     6407   4845   4929    143   -869   -503       O
ATOM    674  CB  LYS A  88     -23.067 -17.961   6.399  1.00 37.89           C
ANISOU  674  CB  LYS A  88     5719   4249   4429    -60   -719   -273       C
ATOM    675  CG  LYS A  88     -23.529 -16.843   7.323  1.00 37.29           C
ANISOU  675  CG  LYS A  88     5554   4227   4387   -140   -614   -174       C
ATOM    676  CD  LYS A  88     -24.488 -17.352   8.386  1.00 40.53           C
ANISOU  676  CD  LYS A  88     6012   4549   4838   -278   -636   -111       C
ATOM    677  CE  LYS A  88     -25.805 -17.802   7.777  1.00 44.87           C
ANISOU  677  CE  LYS A  88     6559   5082   5406   -375   -686   -109       C
ATOM    678  NZ  LYS A  88     -26.806 -18.143   8.823  1.00 44.33           N
ANISOU  678  NZ  LYS A  88     6510   4957   5376   -532   -682    -41       N
ATOM    679  N   LEU A  89     -20.028 -19.191   5.003  1.00 35.32           N
ANISOU  679  N   LEU A  89     5473   3938   4009    291   -820   -547       N
ATOM    680  CA  LEU A  89     -19.407 -20.292   4.276  1.00 38.85           C
ANISOU  680  CA  LEU A  89     5993   4336   4430    403   -922   -684       C
ATOM    681  C   LEU A  89     -19.302 -21.489   5.213  1.00 39.50           C
ANISOU  681  C   LEU A  89     6212   4228   4568    402  -1049   -696       C
ATOM    682  O   LEU A  89     -18.451 -21.512   6.108  1.00 39.01           O
ANISOU  682  O   LEU A  89     6164   4127   4530    454  -1053   -694       O
ATOM    683  CB  LEU A  89     -18.033 -19.889   3.748  1.00 39.10           C
ANISOU  683  CB  LEU A  89     5949   4494   4415    545   -863   -779       C
ATOM    684  CG  LEU A  89     -17.973 -18.680   2.814  1.00 37.45           C
ANISOU  684  CG  LEU A  89     5616   4475   4137    543   -736   -759       C
ATOM    685  CD1 LEU A  89     -16.530 -18.279   2.553  1.00 38.80           C
ANISOU  685  CD1 LEU A  89     5706   4768   4270    660   -666   -841       C
ATOM    686  CD2 LEU A  89     -18.690 -18.981   1.511  1.00 39.20           C
ANISOU  686  CD2 LEU A  89     5859   4737   4297    533   -774   -804       C
ATOM    687  N   LYS A  90     -20.166 -22.479   5.008  1.00 34.79           N
ANISOU  687  N   LYS A  90     5720   3507   3992    337  -1159   -706       N
ATOM    688  CA  LYS A  90     -20.108 -23.691   5.812  1.00 39.39           C
ANISOU  688  CA  LYS A  90     6454   3887   4624    325  -1297   -711       C
ATOM    689  C   LYS A  90     -18.899 -24.523   5.409  1.00 41.93           C
ANISOU  689  C   LYS A  90     6833   4156   4941    507  -1397   -867       C
ATOM    690  O   LYS A  90     -18.657 -24.751   4.219  1.00 39.77           O
ANISOU  690  O   LYS A  90     6535   3947   4628    601  -1417   -992       O
ATOM    691  CB  LYS A  90     -21.390 -24.505   5.649  1.00 38.30           C
ANISOU  691  CB  LYS A  90     6410   3628   4513    191  -1388   -680       C
ATOM    692  CG  LYS A  90     -21.616 -25.518   6.761  1.00 41.88           C
ANISOU  692  CG  LYS A  90     7021   3872   5019    108  -1503   -620       C
ATOM    693  CD  LYS A  90     -22.819 -26.400   6.473  1.00 46.07           C
ANISOU  693  CD  LYS A  90     7643   4281   5579    -28  -1601   -604       C
ATOM    694  CE  LYS A  90     -23.238 -27.180   7.709  1.00 48.68           C
ANISOU  694  CE  LYS A  90     8119   4424   5952   -166  -1681   -499       C
ATOM    695  NZ  LYS A  90     -24.350 -28.127   7.418  1.00 50.75           N
ANISOU  695  NZ  LYS A  90     8477   4556   6249   -309  -1786   -490       N
ATOM    696  N   VAL A  91     -18.141 -24.977   6.404  1.00 42.73           N
ANISOU  696  N   VAL A  91     7008   4146   5080    562  -1465   -865       N
ATOM    697  CA  VAL A  91     -16.939 -25.759   6.166  1.00 43.23           C
ANISOU  697  CA  VAL A  91     7119   4153   5155    749  -1573  -1019       C
ATOM    698  C   VAL A  91     -17.100 -27.138   6.792  1.00 42.93           C
ANISOU  698  C   VAL A  91     7279   3859   5175    737  -1766  -1021       C
ATOM    699  O   VAL A  91     -17.959 -27.365   7.647  1.00 44.49           O
ANISOU  699  O   VAL A  91     7571   3937   5398    576  -1796   -882       O
ATOM    700  CB  VAL A  91     -15.668 -25.061   6.694  1.00 42.78           C
ANISOU  700  CB  VAL A  91     6962   4197   5094    862  -1501  -1043       C
ATOM    701  CG1 VAL A  91     -15.337 -23.844   5.836  1.00 41.23           C
ANISOU  701  CG1 VAL A  91     6581   4245   4838    894  -1329  -1073       C
ATOM    702  CG2 VAL A  91     -15.843 -24.667   8.145  1.00 41.00           C
ANISOU  702  CG2 VAL A  91     6769   3914   4896    758  -1475   -889       C
ATOM    703  N   ASP A  92     -16.255 -28.071   6.346  1.00 52.73           N
ANISOU  703  N   ASP A  92     8584   5016   6437    909  -1901  -1184       N
ATOM    704  CA  ASP A  92     -16.340 -29.452   6.805  1.00 52.76           C
ANISOU  704  CA  ASP A  92     8790   4754   6501    918  -2110  -1203       C
ATOM    705  C   ASP A  92     -15.639 -29.687   8.136  1.00 53.21           C
ANISOU  705  C   ASP A  92     8933   4687   6597    954  -2189  -1142       C
ATOM    706  O   ASP A  92     -15.732 -30.794   8.677  1.00 54.57           O
ANISOU  706  O   ASP A  92     9264   4658   6814    935  -2350  -1104       O
ATOM    707  CB  ASP A  92     -15.761 -30.401   5.749  1.00 56.73           C
ANISOU  707  CB  ASP A  92     9316   5220   7018   1095  -2230  -1405       C
ATOM    708  CG  ASP A  92     -14.276 -30.182   5.509  1.00 58.89           C
ANISOU  708  CG  ASP A  92     9462   5631   7284   1313  -2198  -1545       C
ATOM    709  OD1 ASP A  92     -13.726 -29.167   5.987  1.00 58.41           O
ANISOU  709  OD1 ASP A  92     9308   5685   7201   1336  -2088  -1524       O
ATOM    710  OD2 ASP A  92     -13.656 -31.026   4.828  1.00 62.40           O
ANISOU  710  OD2 ASP A  92     9882   6080   7746   1456  -2279  -1675       O
ATOM    711  N   THR A  93     -14.947 -28.687   8.674  1.00 44.45           N
ANISOU  711  N   THR A  93     7698   3726   5466    992  -2067  -1105       N
ATOM    712  CA  THR A  93     -14.199 -28.826   9.915  1.00 43.87           C
ANISOU  712  CA  THR A  93     7692   3557   5421   1040  -2141  -1058       C
ATOM    713  C   THR A  93     -14.694 -27.807  10.927  1.00 43.86           C
ANISOU  713  C   THR A  93     7641   3637   5386    873  -2000   -871       C
ATOM    714  O   THR A  93     -14.751 -26.608  10.632  1.00 40.68           O
ANISOU  714  O   THR A  93     7065   3444   4947    842  -1817   -849       O
ATOM    715  CB  THR A  93     -12.697 -28.641   9.685  1.00 47.14           C
ANISOU  715  CB  THR A  93     7994   4072   5848   1272  -2148  -1222       C
ATOM    716  OG1 THR A  93     -12.246 -29.563   8.684  1.00 51.17           O
ANISOU  716  OG1 THR A  93     8499   4564   6378   1420  -2248  -1389       O
ATOM    717  CG2 THR A  93     -11.927 -28.883  10.976  1.00 47.43           C
ANISOU  717  CG2 THR A  93     8112   3992   5918   1331  -2256  -1180       C
ATOM    718  N   ALA A  94     -15.053 -28.285  12.114  1.00 42.62           N
ANISOU  718  N   ALA A  94     7644   3312   5237    765  -2088   -739       N
ATOM    719  CA  ALA A  94     -15.382 -27.395  13.214  1.00 43.13           C
ANISOU  719  CA  ALA A  94     7673   3449   5265    627  -1969   -579       C
ATOM    720  C   ALA A  94     -14.107 -26.805  13.801  1.00 42.29           C
ANISOU  720  C   ALA A  94     7484   3427   5159    768  -1950   -622       C
ATOM    721  O   ALA A  94     -13.114 -27.512  13.991  1.00 42.61           O
ANISOU  721  O   ALA A  94     7596   3361   5233    929  -2103   -714       O
ATOM    722  CB  ALA A  94     -16.171 -28.137  14.293  1.00 45.20           C
ANISOU  722  CB  ALA A  94     8139   3515   5519    454  -2067   -424       C
ATOM    723  N   ASN A  95     -14.133 -25.508  14.076  1.00 37.15           N
ANISOU  723  N   ASN A  95     6678   2961   4475    712  -1770   -564       N
ATOM    724  CA  ASN A  95     -12.970 -24.847  14.660  1.00 32.52           C
ANISOU  724  CA  ASN A  95     6000   2466   3890    827  -1741   -600       C
ATOM    725  C   ASN A  95     -12.732 -25.382  16.064  1.00 35.01           C
ANISOU  725  C   ASN A  95     6480   2624   4198    804  -1872   -513       C
ATOM    726  O   ASN A  95     -13.579 -25.174  16.944  1.00 36.49           O
ANISOU  726  O   ASN A  95     6739   2783   4343    627  -1827   -359       O
ATOM    727  CB  ASN A  95     -13.167 -23.330  14.687  1.00 33.34           C
ANISOU  727  CB  ASN A  95     5919   2785   3965    750  -1527   -545       C
ATOM    728  CG  ASN A  95     -11.892 -22.575  15.038  1.00 36.57           C
ANISOU  728  CG  ASN A  95     6201   3309   4384    875  -1486   -611       C
ATOM    729  OD1 ASN A  95     -10.920 -23.156  15.521  1.00 33.62           O
ANISOU  729  OD1 ASN A  95     5885   2854   4035   1005  -1621   -677       O
ATOM    730  ND2 ASN A  95     -11.896 -21.268  14.798  1.00 34.26           N
ANISOU  730  ND2 ASN A  95     5735   3204   4079    836  -1309   -596       N
ATOM    731  N   PRO A  96     -11.617 -26.070  16.325  1.00 44.13           N
ANISOU  731  N   PRO A  96     7700   3679   5388    978  -2037   -607       N
ATOM    732  CA  PRO A  96     -11.385 -26.601  17.676  1.00 47.64           C
ANISOU  732  CA  PRO A  96     8320   3963   5816    959  -2181   -514       C
ATOM    733  C   PRO A  96     -11.115 -25.524  18.712  1.00 45.97           C
ANISOU  733  C   PRO A  96     8029   3877   5561    908  -2074   -433       C
ATOM    734  O   PRO A  96     -11.261 -25.794  19.910  1.00 48.19           O
ANISOU  734  O   PRO A  96     8461   4052   5798    828  -2152   -314       O
ATOM    735  CB  PRO A  96     -10.170 -27.519  17.489  1.00 50.71           C
ANISOU  735  CB  PRO A  96     8763   4236   6268   1194  -2386   -668       C
ATOM    736  CG  PRO A  96      -9.451 -26.944  16.312  1.00 51.45           C
ANISOU  736  CG  PRO A  96     8629   4522   6397   1345  -2281   -846       C
ATOM    737  CD  PRO A  96     -10.512 -26.388  15.402  1.00 46.31           C
ANISOU  737  CD  PRO A  96     7887   3991   5716   1205  -2102   -808       C
ATOM    738  N   LYS A  97     -10.726 -24.322  18.291  1.00 43.01           N
ANISOU  738  N   LYS A  97     7431   3720   5192    946  -1903   -493       N
ATOM    739  CA  LYS A  97     -10.495 -23.205  19.196  1.00 40.63           C
ANISOU  739  CA  LYS A  97     7039   3543   4855    895  -1793   -429       C
ATOM    740  C   LYS A  97     -11.707 -22.290  19.325  1.00 39.23           C
ANISOU  740  C   LYS A  97     6805   3470   4632    691  -1603   -305       C
ATOM    741  O   LYS A  97     -11.562 -21.155  19.793  1.00 38.85           O
ANISOU  741  O   LYS A  97     6637   3559   4565    656  -1478   -278       O
ATOM    742  CB  LYS A  97      -9.278 -22.397  18.738  1.00 41.56           C
ANISOU  742  CB  LYS A  97     6946   3829   5015   1054  -1727   -570       C
ATOM    743  CG  LYS A  97      -8.066 -23.249  18.392  1.00 45.25           C
ANISOU  743  CG  LYS A  97     7424   4229   5542   1274  -1897   -730       C
ATOM    744  CD  LYS A  97      -7.034 -22.463  17.601  1.00 46.25           C
ANISOU  744  CD  LYS A  97     7310   4553   5708   1407  -1796   -882       C
ATOM    745  CE  LYS A  97      -5.633 -23.004  17.841  1.00 50.67           C
ANISOU  745  CE  LYS A  97     7851   5077   6323   1620  -1958  -1028       C
ATOM    746  NZ  LYS A  97      -5.152 -23.825  16.696  1.00 55.70           N
ANISOU  746  NZ  LYS A  97     8457   5696   7009   1782  -2035  -1201       N
ATOM    747  N   THR A  98     -12.885 -22.747  18.911  1.00 38.29           N
ANISOU  747  N   THR A  98     6761   3288   4500    562  -1586   -239       N
ATOM    748  CA  THR A  98     -14.100 -21.953  19.038  1.00 37.05           C
ANISOU  748  CA  THR A  98     6546   3225   4305    373  -1420   -131       C
ATOM    749  C   THR A  98     -14.365 -21.631  20.509  1.00 38.70           C
ANISOU  749  C   THR A  98     6827   3425   4450    255  -1399     -9       C
ATOM    750  O   THR A  98     -14.517 -22.561  21.313  1.00 39.38           O
ANISOU  750  O   THR A  98     7107   3357   4498    200  -1528     66       O
ATOM    751  CB  THR A  98     -15.302 -22.689  18.454  1.00 38.64           C
ANISOU  751  CB  THR A  98     6832   3340   4507    252  -1437    -84       C
ATOM    752  OG1 THR A  98     -15.076 -22.961  17.067  1.00 37.07           O
ANISOU  752  OG1 THR A  98     6567   3161   4357    363  -1455   -205       O
ATOM    753  CG2 THR A  98     -16.562 -21.847  18.599  1.00 37.88           C
ANISOU  753  CG2 THR A  98     6657   3355   4382     66  -1268     14       C
ATOM    754  N   PRO A  99     -14.419 -20.365  20.886  1.00 37.86           N
ANISOU  754  N   PRO A  99     6582   3476   4327    212  -1247     12       N
ATOM    755  CA  PRO A  99     -14.733 -20.015  22.278  1.00 34.15           C
ANISOU  755  CA  PRO A  99     6175   3015   3785     95  -1215    117       C
ATOM    756  C   PRO A  99     -16.236 -19.927  22.492  1.00 34.96           C
ANISOU  756  C   PRO A  99     6302   3136   3844   -113  -1112    225       C
ATOM    757  O   PRO A  99     -17.038 -20.020  21.560  1.00 34.50           O
ANISOU  757  O   PRO A  99     6196   3092   3820   -166  -1061    218       O
ATOM    758  CB  PRO A  99     -14.073 -18.641  22.431  1.00 34.41           C
ANISOU  758  CB  PRO A  99     6026   3213   3834    160  -1097     62       C
ATOM    759  CG  PRO A  99     -14.216 -18.031  21.071  1.00 32.32           C
ANISOU  759  CG  PRO A  99     5592   3053   3634    201   -990     -9       C
ATOM    760  CD  PRO A  99     -14.137 -19.171  20.073  1.00 33.69           C
ANISOU  760  CD  PRO A  99     5838   3123   3842    272  -1102    -64       C
ATOM    761  N   LYS A 100     -16.609 -19.754  23.757  1.00 38.70           N
ANISOU  761  N   LYS A 100     6850   3618   4238   -234  -1084    319       N
ATOM    762  CA  LYS A 100     -17.989 -19.440  24.097  1.00 39.22           C
ANISOU  762  CA  LYS A 100     6897   3746   4257   -433   -956    407       C
ATOM    763  C   LYS A 100     -18.289 -18.012  23.656  1.00 38.86           C
ANISOU  763  C   LYS A 100     6627   3882   4254   -426   -777    357       C
ATOM    764  O   LYS A 100     -17.588 -17.076  24.057  1.00 39.79           O
ANISOU  764  O   LYS A 100     6654   4090   4374   -351   -728    316       O
ATOM    765  CB  LYS A 100     -18.210 -19.609  25.596  1.00 44.86           C
ANISOU  765  CB  LYS A 100     7747   4438   4860   -557   -968    510       C
ATOM    766  CG  LYS A 100     -19.592 -19.212  26.086  1.00 44.98           C
ANISOU  766  CG  LYS A 100     7726   4547   4817   -766   -819    588       C
ATOM    767  CD  LYS A 100     -19.797 -19.590  27.551  1.00 53.77           C
ANISOU  767  CD  LYS A 100     9005   5630   5797   -903   -844    696       C
ATOM    768  CE  LYS A 100     -18.822 -20.674  28.001  1.00 53.79           C
ANISOU  768  CE  LYS A 100     9223   5452   5762   -826  -1054    730       C
ATOM    769  NZ  LYS A 100     -18.875 -20.907  29.469  1.00 57.96           N
ANISOU  769  NZ  LYS A 100     9915   5963   6145   -943  -1083    837       N
ATOM    770  N   TYR A 101     -19.318 -17.838  22.828  1.00 34.37           N
ANISOU  770  N   TYR A 101     5973   3362   3725   -502   -692    359       N
ATOM    771  CA  TYR A 101     -19.527 -16.559  22.166  1.00 32.84           C
ANISOU  771  CA  TYR A 101     5575   3316   3588   -467   -553    304       C
ATOM    772  C   TYR A 101     -21.010 -16.245  22.029  1.00 33.19           C
ANISOU  772  C   TYR A 101     5548   3429   3634   -620   -441    347       C
ATOM    773  O   TYR A 101     -21.870 -17.126  22.111  1.00 33.12           O
ANISOU  773  O   TYR A 101     5633   3353   3599   -746   -474    406       O
ATOM    774  CB  TYR A 101     -18.861 -16.537  20.781  1.00 31.19           C
ANISOU  774  CB  TYR A 101     5289   3109   3454   -319   -586    215       C
ATOM    775  CG  TYR A 101     -19.553 -17.402  19.749  1.00 32.94           C
ANISOU  775  CG  TYR A 101     5551   3262   3701   -352   -636    213       C
ATOM    776  CD1 TYR A 101     -19.257 -18.754  19.637  1.00 36.57           C
ANISOU  776  CD1 TYR A 101     6171   3570   4154   -326   -787    211       C
ATOM    777  CD2 TYR A 101     -20.497 -16.864  18.881  1.00 33.07           C
ANISOU  777  CD2 TYR A 101     5449   3362   3755   -404   -544    206       C
ATOM    778  CE1 TYR A 101     -19.886 -19.548  18.695  1.00 35.32           C
ANISOU  778  CE1 TYR A 101     6052   3344   4023   -357   -840    199       C
ATOM    779  CE2 TYR A 101     -21.132 -17.651  17.939  1.00 36.07           C
ANISOU  779  CE2 TYR A 101     5864   3683   4157   -435   -597    197       C
ATOM    780  CZ  TYR A 101     -20.821 -18.991  17.849  1.00 37.66           C
ANISOU  780  CZ  TYR A 101     6225   3735   4350   -414   -742    191       C
ATOM    781  OH  TYR A 101     -21.450 -19.775  16.909  1.00 42.17           O
ANISOU  781  OH  TYR A 101     6834   4243   4947   -446   -802    173       O
ATOM    782  N   LYS A 102     -21.292 -14.959  21.818  1.00 36.67           N
ANISOU  782  N   LYS A 102     5819   4002   4113   -608   -314    314       N
ATOM    783  CA  LYS A 102     -22.614 -14.474  21.445  1.00 37.78           C
ANISOU  783  CA  LYS A 102     5850   4224   4282   -711   -212    326       C
ATOM    784  C   LYS A 102     -22.468 -13.432  20.345  1.00 36.94           C
ANISOU  784  C   LYS A 102     5582   4199   4254   -608   -155    263       C
ATOM    785  O   LYS A 102     -21.390 -12.872  20.127  1.00 33.03           O
ANISOU  785  O   LYS A 102     5046   3723   3782   -484   -161    218       O
ATOM    786  CB  LYS A 102     -23.377 -13.842  22.620  1.00 39.49           C
ANISOU  786  CB  LYS A 102     6023   4530   4450   -832   -103    360       C
ATOM    787  CG  LYS A 102     -23.414 -14.646  23.901  1.00 45.71           C
ANISOU  787  CG  LYS A 102     6968   5264   5134   -941   -140    430       C
ATOM    788  CD  LYS A 102     -24.375 -14.024  24.906  1.00 46.75           C
ANISOU  788  CD  LYS A 102     7036   5513   5213  -1077    -11    451       C
ATOM    789  CE  LYS A 102     -23.691 -12.958  25.756  1.00 50.63           C
ANISOU  789  CE  LYS A 102     7474   6084   5677  -1007     44    411       C
ATOM    790  NZ  LYS A 102     -23.476 -11.675  25.025  1.00 48.14           N
ANISOU  790  NZ  LYS A 102     6983   5846   5464   -888    107    331       N
ATOM    791  N   PHE A 103     -23.576 -13.173  19.657  1.00 29.31           N
ANISOU  791  N   PHE A 103     4525   3281   3328   -668   -102    264       N
ATOM    792  CA  PHE A 103     -23.682 -12.090  18.686  1.00 31.01           C
ANISOU  792  CA  PHE A 103     4593   3578   3612   -596    -44    222       C
ATOM    793  C   PHE A 103     -24.549 -11.001  19.305  1.00 31.07           C
ANISOU  793  C   PHE A 103     4480   3686   3638   -662     69    224       C
ATOM    794  O   PHE A 103     -25.739 -11.218  19.555  1.00 32.24           O
ANISOU  794  O   PHE A 103     4605   3863   3783   -779    104    244       O
ATOM    795  CB  PHE A 103     -24.282 -12.578  17.368  1.00 31.53           C
ANISOU  795  CB  PHE A 103     4644   3624   3711   -598    -86    212       C
ATOM    796  CG  PHE A 103     -23.355 -13.433  16.551  1.00 28.46           C
ANISOU  796  CG  PHE A 103     4344   3157   3314   -502   -189    182       C
ATOM    797  CD1 PHE A 103     -22.010 -13.529  16.866  1.00 27.95           C
ANISOU  797  CD1 PHE A 103     4332   3060   3229   -401   -228    156       C
ATOM    798  CD2 PHE A 103     -23.835 -14.136  15.459  1.00 30.28           C
ANISOU  798  CD2 PHE A 103     4596   3351   3557   -508   -248    166       C
ATOM    799  CE1 PHE A 103     -21.161 -14.315  16.107  1.00 28.97           C
ANISOU  799  CE1 PHE A 103     4527   3127   3354   -302   -321    109       C
ATOM    800  CE2 PHE A 103     -22.993 -14.923  14.697  1.00 27.28           C
ANISOU  800  CE2 PHE A 103     4292   2905   3166   -412   -341    121       C
ATOM    801  CZ  PHE A 103     -21.655 -15.013  15.022  1.00 29.39           C
ANISOU  801  CZ  PHE A 103     4604   3145   3416   -306   -375     89       C
ATOM    802  N   VAL A 104     -23.957  -9.837  19.556  1.00 29.55           N
ANISOU  802  N   VAL A 104     4208   3548   3471   -587    122    194       N
ATOM    803  CA  VAL A 104     -24.686  -8.710  20.119  1.00 29.17           C
ANISOU  803  CA  VAL A 104     4043   3589   3452   -625    220    177       C
ATOM    804  C   VAL A 104     -24.599  -7.536  19.156  1.00 29.14           C
ANISOU  804  C   VAL A 104     3918   3624   3530   -535    247    145       C
ATOM    805  O   VAL A 104     -23.628  -7.388  18.406  1.00 28.72           O
ANISOU  805  O   VAL A 104     3874   3544   3492   -442    209    137       O
ATOM    806  CB  VAL A 104     -24.159  -8.309  21.517  1.00 32.20           C
ANISOU  806  CB  VAL A 104     4452   3996   3786   -634    259    168       C
ATOM    807  CG1 VAL A 104     -24.184  -9.502  22.460  1.00 33.85           C
ANISOU  807  CG1 VAL A 104     4805   4158   3899   -727    220    214       C
ATOM    808  CG2 VAL A 104     -22.757  -7.730  21.418  1.00 32.31           C
ANISOU  808  CG2 VAL A 104     4464   3992   3819   -512    233    139       C
ATOM    809  N   ARG A 105     -25.639  -6.709  19.166  1.00 30.04           N
ANISOU  809  N   ARG A 105     3917   3802   3695   -567    308    127       N
ATOM    810  CA  ARG A 105     -25.665  -5.455  18.423  1.00 32.18           C
ANISOU  810  CA  ARG A 105     4078   4102   4047   -490    329    104       C
ATOM    811  C   ARG A 105     -25.581  -4.324  19.439  1.00 32.18           C
ANISOU  811  C   ARG A 105     4011   4144   4071   -477    396     65       C
ATOM    812  O   ARG A 105     -26.537  -4.075  20.181  1.00 33.97           O
ANISOU  812  O   ARG A 105     4178   4427   4304   -538    452     37       O
ATOM    813  CB  ARG A 105     -26.923  -5.340  17.566  1.00 32.67           C
ANISOU  813  CB  ARG A 105     4058   4193   4163   -516    324    103       C
ATOM    814  CG  ARG A 105     -26.990  -4.056  16.756  1.00 29.92           C
ANISOU  814  CG  ARG A 105     3613   3860   3896   -434    327     90       C
ATOM    815  CD  ARG A 105     -28.182  -4.042  15.817  1.00 32.62           C
ANISOU  815  CD  ARG A 105     3885   4224   4286   -449    298     90       C
ATOM    816  NE  ARG A 105     -28.203  -2.838  14.991  1.00 31.64           N
ANISOU  816  NE  ARG A 105     3689   4099   4233   -367    281     91       N
ATOM    817  CZ  ARG A 105     -27.609  -2.734  13.807  1.00 30.14           C
ANISOU  817  CZ  ARG A 105     3536   3880   4035   -310    231    128       C
ATOM    818  NH1 ARG A 105     -26.946  -3.766  13.302  1.00 27.13           N
ANISOU  818  NH1 ARG A 105     3251   3475   3584   -313    195    149       N
ATOM    819  NH2 ARG A 105     -27.678  -1.599  13.125  1.00 30.27           N
ANISOU  819  NH2 ARG A 105     3499   3890   4111   -250    213    140       N
ATOM    820  N   ILE A 106     -24.436  -3.647  19.476  1.00 30.93           N
ANISOU  820  N   ILE A 106     3858   3966   3928   -400    391     54       N
ATOM    821  CA  ILE A 106     -24.184  -2.622  20.482  1.00 31.73           C
ANISOU  821  CA  ILE A 106     3912   4094   4050   -384    442     10       C
ATOM    822  C   ILE A 106     -24.927  -1.342  20.126  1.00 31.25           C
ANISOU  822  C   ILE A 106     3729   4058   4087   -353    473    -23       C
ATOM    823  O   ILE A 106     -25.403  -1.175  18.997  1.00 29.20           O
ANISOU  823  O   ILE A 106     3429   3787   3877   -330    445     -1       O
ATOM    824  CB  ILE A 106     -22.677  -2.351  20.637  1.00 31.43           C
ANISOU  824  CB  ILE A 106     3917   4023   4003   -319    418      5       C
ATOM    825  CG1 ILE A 106     -22.051  -2.044  19.276  1.00 32.38           C
ANISOU  825  CG1 ILE A 106     4020   4114   4170   -254    383     29       C
ATOM    826  CG2 ILE A 106     -21.990  -3.533  21.302  1.00 34.87           C
ANISOU  826  CG2 ILE A 106     4470   4435   4345   -342    380     21       C
ATOM    827  CD1 ILE A 106     -20.786  -1.231  19.365  1.00 32.96           C
ANISOU  827  CD1 ILE A 106     4077   4175   4272   -197    384     10       C
ATOM    828  N   GLN A 107     -25.025  -0.436  21.089  1.00 33.37           N
ANISOU  828  N   GLN A 107     3942   4355   4380   -346    521    -80       N
ATOM    829  CA  GLN A 107     -25.652   0.874  21.047  1.00 33.36           C
ANISOU  829  CA  GLN A 107     3830   4368   4479   -305    544   -132       C
ATOM    830  C   GLN A 107     -24.622   1.950  20.724  1.00 32.17           C
ANISOU  830  C   GLN A 107     3672   4159   4391   -230    520   -133       C
ATOM    831  O   GLN A 107     -23.433   1.791  21.023  1.00 32.71           O
ANISOU  831  O   GLN A 107     3803   4205   4419   -220    510   -122       O
ATOM    832  CB  GLN A 107     -26.308   1.189  22.389  1.00 36.79           C
ANISOU  832  CB  GLN A 107     4212   4870   4895   -342    612   -210       C
ATOM    833  CG  GLN A 107     -27.394   0.211  22.795  1.00 37.65           C
ANISOU  833  CG  GLN A 107     4315   5051   4939   -438    651   -211       C
ATOM    834  CD  GLN A 107     -28.633   0.335  21.933  1.00 41.47           C
ANISOU  834  CD  GLN A 107     4700   5558   5500   -438    643   -220       C
ATOM    835  OE1 GLN A 107     -29.077   1.439  21.619  1.00 43.87           O
ANISOU  835  OE1 GLN A 107     4902   5859   5906   -370    637   -269       O
ATOM    836  NE2 GLN A 107     -29.199  -0.802  21.544  1.00 44.91           N
ANISOU  836  NE2 GLN A 107     5165   6009   5889   -514    631   -174       N
ATOM    837  N   PRO A 108     -25.047   3.049  20.104  1.00 32.57           N
ANISOU  837  N   PRO A 108     3648   4183   4545   -181    504   -144       N
ATOM    838  CA  PRO A 108     -24.135   4.184  19.920  1.00 32.43           C
ANISOU  838  CA  PRO A 108     3624   4104   4594   -128    484   -145       C
ATOM    839  C   PRO A 108     -23.670   4.719  21.266  1.00 32.52           C
ANISOU  839  C   PRO A 108     3628   4126   4603   -125    519   -222       C
ATOM    840  O   PRO A 108     -24.463   4.892  22.194  1.00 34.80           O
ANISOU  840  O   PRO A 108     3868   4463   4891   -137    560   -297       O
ATOM    841  CB  PRO A 108     -24.986   5.209  19.159  1.00 35.21           C
ANISOU  841  CB  PRO A 108     3902   4419   5056    -82    452   -147       C
ATOM    842  CG  PRO A 108     -26.405   4.783  19.383  1.00 36.20           C
ANISOU  842  CG  PRO A 108     3965   4608   5183   -103    472   -189       C
ATOM    843  CD  PRO A 108     -26.364   3.293  19.494  1.00 34.26           C
ANISOU  843  CD  PRO A 108     3782   4412   4822   -172    491   -153       C
ATOM    844  N   GLY A 109     -22.367   4.970  21.369  1.00 32.26           N
ANISOU  844  N   GLY A 109     3637   4056   4564   -112    505   -210       N
ATOM    845  CA  GLY A 109     -21.746   5.382  22.605  1.00 32.17           C
ANISOU  845  CA  GLY A 109     3630   4053   4539   -111    525   -281       C
ATOM    846  C   GLY A 109     -20.999   4.281  23.329  1.00 33.03           C
ANISOU  846  C   GLY A 109     3818   4200   4531   -144    529   -274       C
ATOM    847  O   GLY A 109     -20.184   4.580  24.209  1.00 33.74           O
ANISOU  847  O   GLY A 109     3925   4291   4604   -137    527   -321       O
ATOM    848  N   GLN A 110     -21.255   3.023  22.985  1.00 30.08           N
ANISOU  848  N   GLN A 110     3498   3851   4080   -177    523   -219       N
ATOM    849  CA  GLN A 110     -20.562   1.897  23.588  1.00 32.40           C
ANISOU  849  CA  GLN A 110     3882   4163   4266   -202    506   -204       C
ATOM    850  C   GLN A 110     -19.246   1.632  22.865  1.00 32.05           C
ANISOU  850  C   GLN A 110     3873   4080   4225   -165    457   -166       C
ATOM    851  O   GLN A 110     -19.064   1.989  21.698  1.00 30.25           O
ANISOU  851  O   GLN A 110     3613   3825   4055   -140    446   -130       O
ATOM    852  CB  GLN A 110     -21.440   0.645  23.562  1.00 33.18           C
ANISOU  852  CB  GLN A 110     4030   4290   4287   -259    512   -164       C
ATOM    853  CG  GLN A 110     -22.635   0.710  24.499  1.00 36.66           C
ANISOU  853  CG  GLN A 110     4437   4794   4697   -315    571   -209       C
ATOM    854  CD  GLN A 110     -22.238   1.036  25.925  1.00 40.96           C
ANISOU  854  CD  GLN A 110     5002   5375   5185   -326    596   -271       C
ATOM    855  OE1 GLN A 110     -21.661   0.204  26.626  1.00 43.90           O
ANISOU  855  OE1 GLN A 110     5472   5752   5455   -355    573   -251       O
ATOM    856  NE2 GLN A 110     -22.544   2.252  26.362  1.00 42.01           N
ANISOU  856  NE2 GLN A 110     5049   5528   5384   -297    633   -351       N
ATOM    857  N   THR A 111     -18.324   0.992  23.576  1.00 26.78           N
ANISOU  857  N   THR A 111     3271   3416   3487   -161    427   -178       N
ATOM    858  CA  THR A 111     -16.991   0.720  23.064  1.00 27.69           C
ANISOU  858  CA  THR A 111     3404   3511   3604   -119    381   -166       C
ATOM    859  C   THR A 111     -16.786  -0.776  22.859  1.00 25.44           C
ANISOU  859  C   THR A 111     3209   3219   3237   -118    334   -130       C
ATOM    860  O   THR A 111     -17.541  -1.609  23.368  1.00 27.63           O
ANISOU  860  O   THR A 111     3552   3501   3446   -161    330   -111       O
ATOM    861  CB  THR A 111     -15.914   1.262  24.010  1.00 27.04           C
ANISOU  861  CB  THR A 111     3315   3432   3527    -97    363   -225       C
ATOM    862  OG1 THR A 111     -16.112   0.723  25.323  1.00 29.04           O
ANISOU  862  OG1 THR A 111     3635   3707   3691   -121    353   -250       O
ATOM    863  CG2 THR A 111     -15.976   2.781  24.072  1.00 26.29           C
ANISOU  863  CG2 THR A 111     3134   3324   3530    -94    397   -264       C
ATOM    864  N   PHE A 112     -15.742  -1.103  22.101  1.00 25.52           N
ANISOU  864  N   PHE A 112     3220   3219   3256    -70    295   -125       N
ATOM    865  CA  PHE A 112     -15.376  -2.488  21.842  1.00 26.79           C
ANISOU  865  CA  PHE A 112     3463   3363   3353    -47    234   -108       C
ATOM    866  C   PHE A 112     -13.949  -2.526  21.321  1.00 24.93           C
ANISOU  866  C   PHE A 112     3198   3136   3140     20    199   -141       C
ATOM    867  O   PHE A 112     -13.387  -1.505  20.916  1.00 26.19           O
ANISOU  867  O   PHE A 112     3269   3318   3363     31    233   -158       O
ATOM    868  CB  PHE A 112     -16.336  -3.154  20.849  1.00 25.95           C
ANISOU  868  CB  PHE A 112     3381   3245   3236    -71    238    -60       C
ATOM    869  CG  PHE A 112     -16.427  -2.453  19.521  1.00 26.89           C
ANISOU  869  CG  PHE A 112     3422   3379   3415    -56    272    -42       C
ATOM    870  CD1 PHE A 112     -15.641  -2.854  18.454  1.00 23.70           C
ANISOU  870  CD1 PHE A 112     3014   2984   3007    -10    248    -43       C
ATOM    871  CD2 PHE A 112     -17.307  -1.400  19.337  1.00 25.76           C
ANISOU  871  CD2 PHE A 112     3214   3244   3329    -87    324    -27       C
ATOM    872  CE1 PHE A 112     -15.728  -2.214  17.231  1.00 24.48           C
ANISOU  872  CE1 PHE A 112     3054   3105   3142     -7    281    -18       C
ATOM    873  CE2 PHE A 112     -17.398  -0.756  18.117  1.00 27.64           C
ANISOU  873  CE2 PHE A 112     3398   3488   3615    -77    341      2       C
ATOM    874  CZ  PHE A 112     -16.607  -1.164  17.063  1.00 28.90           C
ANISOU  874  CZ  PHE A 112     3565   3662   3756    -44    322     13       C
ATOM    875  N   SER A 113     -13.371  -3.723  21.335  1.00 26.57           N
ANISOU  875  N   SER A 113     3475   3323   3296     63    127   -152       N
ATOM    876  CA  SER A 113     -12.008  -3.943  20.875  1.00 26.32           C
ANISOU  876  CA  SER A 113     3408   3310   3281    138     86   -201       C
ATOM    877  C   SER A 113     -12.020  -4.523  19.468  1.00 26.35           C
ANISOU  877  C   SER A 113     3405   3324   3283    166     86   -191       C
ATOM    878  O   SER A 113     -12.809  -5.422  19.163  1.00 26.53           O
ANISOU  878  O   SER A 113     3504   3310   3265    153     60   -158       O
ATOM    879  CB  SER A 113     -11.258  -4.886  21.819  1.00 27.31           C
ANISOU  879  CB  SER A 113     3613   3405   3357    188    -12   -237       C
ATOM    880  OG  SER A 113     -11.146  -4.328  23.115  1.00 28.78           O
ANISOU  880  OG  SER A 113     3808   3594   3532    165    -16   -253       O
ATOM    881  N   VAL A 114     -11.139  -4.006  18.616  1.00 26.24           N
ANISOU  881  N   VAL A 114     3298   3364   3307    198    117   -222       N
ATOM    882  CA  VAL A 114     -11.008  -4.453  17.234  1.00 24.94           C
ANISOU  882  CA  VAL A 114     3116   3232   3130    227    126   -225       C
ATOM    883  C   VAL A 114      -9.703  -5.223  17.098  1.00 25.68           C
ANISOU  883  C   VAL A 114     3193   3353   3212    318     67   -309       C
ATOM    884  O   VAL A 114      -8.636  -4.717  17.468  1.00 26.20           O
ANISOU  884  O   VAL A 114     3183   3461   3312    343     70   -361       O
ATOM    885  CB  VAL A 114     -11.047  -3.271  16.249  1.00 25.97           C
ANISOU  885  CB  VAL A 114     3153   3416   3298    184    213   -193       C
ATOM    886  CG1 VAL A 114     -10.716  -3.743  14.840  1.00 28.68           C
ANISOU  886  CG1 VAL A 114     3476   3814   3608    217    225   -207       C
ATOM    887  CG2 VAL A 114     -12.404  -2.594  16.282  1.00 24.62           C
ANISOU  887  CG2 VAL A 114     2998   3210   3145    114    253   -120       C
ATOM    888  N   LEU A 115      -9.789  -6.443  16.574  1.00 22.76           N
ANISOU  888  N   LEU A 115     2890   2959   2800    370      8   -330       N
ATOM    889  CA  LEU A 115      -8.608  -7.233  16.230  1.00 24.30           C
ANISOU  889  CA  LEU A 115     3061   3183   2989    474    -51   -426       C
ATOM    890  C   LEU A 115      -8.373  -7.050  14.735  1.00 23.68           C
ANISOU  890  C   LEU A 115     2904   3193   2899    483     17   -448       C
ATOM    891  O   LEU A 115      -8.945  -7.756  13.904  1.00 26.35           O
ANISOU  891  O   LEU A 115     3297   3518   3198    494      2   -441       O
ATOM    892  CB  LEU A 115      -8.790  -8.700  16.605  1.00 24.54           C
ANISOU  892  CB  LEU A 115     3222   3120   2982    533   -172   -446       C
ATOM    893  CG  LEU A 115      -7.658  -9.637  16.174  1.00 26.22           C
ANISOU  893  CG  LEU A 115     3417   3350   3196    661   -251   -559       C
ATOM    894  CD1 LEU A 115      -6.334  -9.200  16.776  1.00 26.12           C
ANISOU  894  CD1 LEU A 115     3306   3394   3224    719   -268   -637       C
ATOM    895  CD2 LEU A 115      -7.968 -11.077  16.549  1.00 25.10           C
ANISOU  895  CD2 LEU A 115     3427   3085   3023    713   -386   -567       C
ATOM    896  N   ALA A 116      -7.531  -6.078  14.394  1.00 26.33           N
ANISOU  896  N   ALA A 116     3114   3625   3266    468     92   -473       N
ATOM    897  CA  ALA A 116      -7.222  -5.813  12.996  1.00 29.00           C
ANISOU  897  CA  ALA A 116     3375   4065   3578    461    168   -488       C
ATOM    898  C   ALA A 116      -6.396  -6.954  12.416  1.00 30.37           C
ANISOU  898  C   ALA A 116     3533   4285   3719    573    117   -604       C
ATOM    899  O   ALA A 116      -5.391  -7.369  13.001  1.00 30.78           O
ANISOU  899  O   ALA A 116     3548   4348   3801    654     58   -697       O
ATOM    900  CB  ALA A 116      -6.474  -4.489  12.859  1.00 31.29           C
ANISOU  900  CB  ALA A 116     3538   4443   3909    400    261   -481       C
ATOM    901  N   CYS A 117      -6.827  -7.462  11.264  1.00 30.48           N
ANISOU  901  N   CYS A 117     3577   4327   3677    584    132   -608       N
ATOM    902  CA  CYS A 117      -6.160  -8.568  10.597  1.00 31.88           C
ANISOU  902  CA  CYS A 117     3745   4549   3819    696     83   -730       C
ATOM    903  C   CYS A 117      -5.962  -8.232   9.126  1.00 35.12           C
ANISOU  903  C   CYS A 117     4080   5097   4168    673    184   -748       C
ATOM    904  O   CYS A 117      -6.661  -7.386   8.561  1.00 33.87           O
ANISOU  904  O   CYS A 117     3925   4962   3983    572    262   -644       O
ATOM    905  CB  CYS A 117      -6.957  -9.873  10.732  1.00 31.53           C
ANISOU  905  CB  CYS A 117     3848   4378   3753    749    -32   -735       C
ATOM    906  SG  CYS A 117      -7.389 -10.320  12.428  1.00 32.16           S
ANISOU  906  SG  CYS A 117     4049   4292   3877    747   -147   -685       S
ATOM    907  N   TYR A 118      -4.990  -8.903   8.511  1.00 38.15           N
ANISOU  907  N   TYR A 118     4396   5575   4525    772    176   -885       N
ATOM    908  CA  TYR A 118      -4.703  -8.737   7.091  1.00 37.81           C
ANISOU  908  CA  TYR A 118     4282   5683   4402    758    271   -924       C
ATOM    909  C   TYR A 118      -4.329 -10.092   6.515  1.00 41.15           C
ANISOU  909  C   TYR A 118     4722   6127   4785    897    199  -1075       C
ATOM    910  O   TYR A 118      -3.391 -10.733   6.998  1.00 39.33           O
ANISOU  910  O   TYR A 118     4444   5901   4600   1012    131  -1205       O
ATOM    911  CB  TYR A 118      -3.584  -7.715   6.866  1.00 41.37           C
ANISOU  911  CB  TYR A 118     4567   6292   4861    708    389   -950       C
ATOM    912  CG  TYR A 118      -3.989  -6.312   7.246  1.00 43.76           C
ANISOU  912  CG  TYR A 118     4859   6569   5199    565    461   -800       C
ATOM    913  CD1 TYR A 118      -3.765  -5.824   8.527  1.00 45.54           C
ANISOU  913  CD1 TYR A 118     5068   6719   5517    548    428   -776       C
ATOM    914  CD2 TYR A 118      -4.621  -5.483   6.331  1.00 45.12           C
ANISOU  914  CD2 TYR A 118     5048   6784   5312    452    550   -686       C
ATOM    915  CE1 TYR A 118      -4.147  -4.544   8.881  1.00 45.92           C
ANISOU  915  CE1 TYR A 118     5108   6734   5604    426    485   -653       C
ATOM    916  CE2 TYR A 118      -5.003  -4.206   6.674  1.00 45.42           C
ANISOU  916  CE2 TYR A 118     5084   6781   5393    332    600   -555       C
ATOM    917  CZ  TYR A 118      -4.767  -3.738   7.950  1.00 46.94           C
ANISOU  917  CZ  TYR A 118     5253   6896   5684    321    569   -544       C
ATOM    918  OH  TYR A 118      -5.150  -2.462   8.296  1.00 45.28           O
ANISOU  918  OH  TYR A 118     5043   6639   5524    209    612   -428       O
ATOM    919  N   ASN A 119      -5.068 -10.520   5.488  1.00 51.20           N
ANISOU  919  N   ASN A 119     6066   7409   5978    890    203  -1066       N
ATOM    920  CA  ASN A 119      -4.885 -11.835   4.869  1.00 52.28           C
ANISOU  920  CA  ASN A 119     6240   7549   6074   1020    124  -1211       C
ATOM    921  C   ASN A 119      -5.061 -12.957   5.891  1.00 52.79           C
ANISOU  921  C   ASN A 119     6417   7430   6213   1117    -43  -1252       C
ATOM    922  O   ASN A 119      -4.366 -13.975   5.851  1.00 54.14           O
ANISOU  922  O   ASN A 119     6581   7592   6397   1259   -131  -1407       O
ATOM    923  CB  ASN A 119      -3.525 -11.938   4.173  1.00 56.33           C
ANISOU  923  CB  ASN A 119     6598   8253   6552   1102    190  -1378       C
ATOM    924  CG  ASN A 119      -3.311 -10.843   3.148  1.00 58.95           C
ANISOU  924  CG  ASN A 119     6828   8775   6797    988    360  -1328       C
ATOM    925  OD1 ASN A 119      -4.036 -10.757   2.156  1.00 62.77           O
ANISOU  925  OD1 ASN A 119     7369   9295   7184    931    403  -1274       O
ATOM    926  ND2 ASN A 119      -2.314  -9.999   3.382  1.00 63.13           N
ANISOU  926  ND2 ASN A 119     7209   9422   7356    946    453  -1343       N
ATOM    927  N   GLY A 120      -6.001 -12.769   6.815  1.00 40.44           N
ANISOU  927  N   GLY A 120     4958   5715   4692   1039    -89  -1115       N
ATOM    928  CA  GLY A 120      -6.315 -13.773   7.809  1.00 39.97           C
ANISOU  928  CA  GLY A 120     5027   5473   4686   1098   -242  -1120       C
ATOM    929  C   GLY A 120      -5.386 -13.828   9.002  1.00 38.30           C
ANISOU  929  C   GLY A 120     4781   5224   4548   1165   -306  -1166       C
ATOM    930  O   GLY A 120      -5.579 -14.684   9.874  1.00 41.00           O
ANISOU  930  O   GLY A 120     5242   5409   4927   1214   -443  -1165       O
ATOM    931  N   SER A 121      -4.388 -12.948   9.075  1.00 37.18           N
ANISOU  931  N   SER A 121     4484   5217   4427   1162   -217  -1202       N
ATOM    932  CA  SER A 121      -3.429 -12.956  10.168  1.00 36.35           C
ANISOU  932  CA  SER A 121     4329   5090   4392   1230   -282  -1259       C
ATOM    933  C   SER A 121      -3.631 -11.736  11.051  1.00 33.54           C
ANISOU  933  C   SER A 121     3945   4730   4070   1107   -215  -1132       C
ATOM    934  O   SER A 121      -3.685 -10.611  10.539  1.00 33.46           O
ANISOU  934  O   SER A 121     3843   4828   4042   1004    -77  -1072       O
ATOM    935  CB  SER A 121      -1.995 -12.973   9.627  1.00 39.02           C
ANISOU  935  CB  SER A 121     4491   5594   4741   1334   -247  -1431       C
ATOM    936  OG  SER A 121      -1.632 -14.270   9.188  1.00 45.95           O
ANISOU  936  OG  SER A 121     5401   6445   5613   1491   -357  -1582       O
ATOM    937  N   PRO A 122      -3.756 -11.915  12.366  1.00 35.21           N
ANISOU  937  N   PRO A 122     4239   4816   4323   1112   -312  -1088       N
ATOM    938  CA  PRO A 122      -3.938 -10.757  13.250  1.00 31.78           C
ANISOU  938  CA  PRO A 122     3778   4379   3919   1003   -252   -984       C
ATOM    939  C   PRO A 122      -2.735  -9.827  13.218  1.00 34.94           C
ANISOU  939  C   PRO A 122     3995   4923   4358   1003   -172  -1051       C
ATOM    940  O   PRO A 122      -1.583 -10.262  13.260  1.00 35.95           O
ANISOU  940  O   PRO A 122     4034   5109   4516   1116   -225  -1187       O
ATOM    941  CB  PRO A 122      -4.125 -11.394  14.633  1.00 34.12           C
ANISOU  941  CB  PRO A 122     4204   4523   4236   1037   -392   -958       C
ATOM    942  CG  PRO A 122      -4.635 -12.767  14.343  1.00 35.17           C
ANISOU  942  CG  PRO A 122     4478   4545   4339   1104   -504   -979       C
ATOM    943  CD  PRO A 122      -3.947 -13.189  13.077  1.00 33.43           C
ANISOU  943  CD  PRO A 122     4164   4428   4108   1200   -483  -1112       C
ATOM    944  N   SER A 123      -3.019  -8.530  13.144  1.00 35.95           N
ANISOU  944  N   SER A 123     4062   5104   4492    874    -51   -958       N
ATOM    945  CA  SER A 123      -2.009  -7.483  13.051  1.00 38.29           C
ANISOU  945  CA  SER A 123     4190   5533   4828    834     41   -996       C
ATOM    946  C   SER A 123      -1.870  -6.661  14.318  1.00 38.63           C
ANISOU  946  C   SER A 123     4219   5528   4929    781     25   -951       C
ATOM    947  O   SER A 123      -0.751  -6.302  14.695  1.00 35.98           O
ANISOU  947  O   SER A 123     3760   5265   4645    807     22  -1034       O
ATOM    948  CB  SER A 123      -2.337  -6.544  11.884  1.00 39.60           C
ANISOU  948  CB  SER A 123     4294   5797   4954    719    191   -925       C
ATOM    949  OG  SER A 123      -1.236  -5.709  11.570  1.00 45.94           O
ANISOU  949  OG  SER A 123     4927   6743   5783    680    282   -978       O
ATOM    950  N   GLY A 124      -2.978  -6.354  14.978  1.00 26.13           N
ANISOU  950  N   GLY A 124     2754   3832   3341    707     15   -832       N
ATOM    951  CA  GLY A 124      -2.931  -5.525  16.164  1.00 26.65           C
ANISOU  951  CA  GLY A 124     2814   3858   3454    653      6   -795       C
ATOM    952  C   GLY A 124      -4.306  -5.426  16.782  1.00 26.44           C
ANISOU  952  C   GLY A 124     2928   3714   3404    585     -6   -678       C
ATOM    953  O   GLY A 124      -5.305  -5.888  16.221  1.00 26.20           O
ANISOU  953  O   GLY A 124     2985   3640   3329    566      3   -619       O
ATOM    954  N   VAL A 125      -4.342  -4.811  17.961  1.00 29.32           N
ANISOU  954  N   VAL A 125     3306   4037   3798    547    -26   -654       N
ATOM    955  CA  VAL A 125      -5.551  -4.708  18.767  1.00 28.66           C
ANISOU  955  CA  VAL A 125     3342   3857   3690    487    -38   -564       C
ATOM    956  C   VAL A 125      -5.688  -3.268  19.241  1.00 29.07           C
ANISOU  956  C   VAL A 125     3333   3922   3791    396     35   -527       C
ATOM    957  O   VAL A 125      -4.701  -2.643  19.642  1.00 28.17           O
ANISOU  957  O   VAL A 125     3126   3854   3726    401     34   -585       O
ATOM    958  CB  VAL A 125      -5.505  -5.680  19.968  1.00 30.51           C
ANISOU  958  CB  VAL A 125     3692   4011   3891    548   -166   -584       C
ATOM    959  CG1 VAL A 125      -6.779  -5.597  20.775  1.00 32.16           C
ANISOU  959  CG1 VAL A 125     4018   4141   4060    471   -162   -493       C
ATOM    960  CG2 VAL A 125      -5.264  -7.105  19.501  1.00 33.18           C
ANISOU  960  CG2 VAL A 125     4094   4318   4196    647   -258   -631       C
ATOM    961  N   TYR A 126      -6.909  -2.738  19.194  1.00 26.58           N
ANISOU  961  N   TYR A 126     3067   3565   3469    318     91   -439       N
ATOM    962  CA  TYR A 126      -7.147  -1.388  19.685  1.00 28.13           C
ANISOU  962  CA  TYR A 126     3218   3755   3716    242    147   -411       C
ATOM    963  C   TYR A 126      -8.623  -1.217  20.005  1.00 26.49           C
ANISOU  963  C   TYR A 126     3093   3485   3487    187    170   -336       C
ATOM    964  O   TYR A 126      -9.482  -1.934  19.484  1.00 25.61           O
ANISOU  964  O   TYR A 126     3048   3350   3333    186    168   -292       O
ATOM    965  CB  TYR A 126      -6.686  -0.325  18.679  1.00 28.78           C
ANISOU  965  CB  TYR A 126     3185   3896   3853    191    233   -400       C
ATOM    966  CG  TYR A 126      -7.265  -0.463  17.289  1.00 30.07           C
ANISOU  966  CG  TYR A 126     3356   4081   3988    169    288   -341       C
ATOM    967  CD1 TYR A 126      -8.494   0.099  16.966  1.00 31.09           C
ANISOU  967  CD1 TYR A 126     3526   4165   4121    110    329   -256       C
ATOM    968  CD2 TYR A 126      -6.574  -1.142  16.294  1.00 31.37           C
ANISOU  968  CD2 TYR A 126     3481   4318   4119    215    294   -381       C
ATOM    969  CE1 TYR A 126      -9.022  -0.021  15.694  1.00 31.97           C
ANISOU  969  CE1 TYR A 126     3648   4297   4201     92    366   -202       C
ATOM    970  CE2 TYR A 126      -7.095  -1.266  15.020  1.00 33.20           C
ANISOU  970  CE2 TYR A 126     3726   4578   4312    194    341   -331       C
ATOM    971  CZ  TYR A 126      -8.318  -0.704  14.725  1.00 32.63           C
ANISOU  971  CZ  TYR A 126     3703   4454   4240    132    373   -237       C
ATOM    972  OH  TYR A 126      -8.839  -0.826  13.458  1.00 33.57           O
ANISOU  972  OH  TYR A 126     3840   4602   4315    114    408   -188       O
ATOM    973  N   GLN A 127      -8.901  -0.250  20.874  1.00 30.88           N
ANISOU  973  N   GLN A 127     3636   4019   4079    142    190   -334       N
ATOM    974  CA  GLN A 127     -10.253   0.018  21.336  1.00 32.24           C
ANISOU  974  CA  GLN A 127     3865   4146   4237     94    216   -286       C
ATOM    975  C   GLN A 127     -10.914   1.086  20.475  1.00 34.03           C
ANISOU  975  C   GLN A 127     4038   4368   4523     42    288   -236       C
ATOM    976  O   GLN A 127     -10.284   2.079  20.099  1.00 33.07           O
ANISOU  976  O   GLN A 127     3839   4260   4467     21    319   -242       O
ATOM    977  CB  GLN A 127     -10.238   0.464  22.797  1.00 33.19           C
ANISOU  977  CB  GLN A 127     4004   4252   4356     82    194   -326       C
ATOM    978  CG  GLN A 127     -11.609   0.525  23.436  1.00 38.82           C
ANISOU  978  CG  GLN A 127     4777   4938   5035     39    219   -295       C
ATOM    979  CD  GLN A 127     -11.991  -0.761  24.134  1.00 36.37           C
ANISOU  979  CD  GLN A 127     4580   4615   4624     45    168   -282       C
ATOM    980  OE1 GLN A 127     -11.435  -1.823  23.856  1.00 37.80           O
ANISOU  980  OE1 GLN A 127     4808   4788   4767     89    108   -280       O
ATOM    981  NE2 GLN A 127     -12.942  -0.670  25.056  1.00 36.68           N
ANISOU  981  NE2 GLN A 127     4666   4652   4620     -1    190   -275       N
ATOM    982  N   CYS A 128     -12.193   0.877  20.175  1.00 34.44           N
ANISOU  982  N   CYS A 128     4135   4396   4555     19    308   -183       N
ATOM    983  CA  CYS A 128     -12.975   1.803  19.372  1.00 35.77           C
ANISOU  983  CA  CYS A 128     4266   4549   4776    -19    356   -133       C
ATOM    984  C   CYS A 128     -14.325   2.035  20.035  1.00 33.74           C
ANISOU  984  C   CYS A 128     4035   4263   4524    -44    370   -123       C
ATOM    985  O   CYS A 128     -14.749   1.277  20.910  1.00 32.74           O
ANISOU  985  O   CYS A 128     3965   4138   4339    -46    351   -141       O
ATOM    986  CB  CYS A 128     -13.180   1.278  17.945  1.00 36.27           C
ANISOU  986  CB  CYS A 128     4338   4632   4812    -13    365    -82       C
ATOM    987  SG  CYS A 128     -11.857   1.699  16.794  1.00 40.35           S
ANISOU  987  SG  CYS A 128     4783   5201   5346    -13    391    -79       S
ATOM    988  N   ALA A 129     -14.997   3.098  19.605  1.00 30.44           N
ANISOU  988  N   ALA A 129     3574   3819   4174    -67    399    -97       N
ATOM    989  CA  ALA A 129     -16.329   3.433  20.083  1.00 29.94           C
ANISOU  989  CA  ALA A 129     3510   3737   4130    -83    415   -101       C
ATOM    990  C   ALA A 129     -17.276   3.572  18.901  1.00 28.77           C
ANISOU  990  C   ALA A 129     3349   3576   4006    -89    421    -41       C
ATOM    991  O   ALA A 129     -16.897   4.094  17.848  1.00 31.58           O
ANISOU  991  O   ALA A 129     3684   3918   4395    -90    420      4       O
ATOM    992  CB  ALA A 129     -16.319   4.730  20.899  1.00 30.91           C
ANISOU  992  CB  ALA A 129     3585   3830   4328    -87    428   -153       C
ATOM    993  N   MET A 130     -18.504   3.092  19.076  1.00 26.97           N
ANISOU  993  N   MET A 130     3134   3358   3756   -100    425    -39       N
ATOM    994  CA  MET A 130     -19.550   3.286  18.078  1.00 26.60           C
ANISOU  994  CA  MET A 130     3066   3300   3740   -102    419      6       C
ATOM    995  C   MET A 130     -20.056   4.718  18.195  1.00 29.36           C
ANISOU  995  C   MET A 130     3355   3609   4193    -91    423    -11       C
ATOM    996  O   MET A 130     -20.773   5.055  19.143  1.00 30.60           O
ANISOU  996  O   MET A 130     3480   3770   4377    -90    441    -70       O
ATOM    997  CB  MET A 130     -20.678   2.279  18.277  1.00 27.78           C
ANISOU  997  CB  MET A 130     3236   3478   3839   -125    419      4       C
ATOM    998  CG  MET A 130     -21.801   2.392  17.257  1.00 29.17           C
ANISOU  998  CG  MET A 130     3384   3651   4049   -124    402     42       C
ATOM    999  SD  MET A 130     -21.248   2.103  15.564  1.00 28.37           S
ANISOU  999  SD  MET A 130     3317   3544   3920   -108    367    116       S
ATOM   1000  CE  MET A 130     -20.812   0.367  15.638  1.00 26.86           C
ANISOU 1000  CE  MET A 130     3204   3381   3620   -120    353    110       C
ATOM   1001  N   ARG A 131     -19.670   5.566  17.239  1.00 29.31           N
ANISOU 1001  N   ARG A 131     3335   3560   4240    -83    406     38       N
ATOM   1002  CA  ARG A 131     -20.038   6.971  17.280  1.00 30.07           C
ANISOU 1002  CA  ARG A 131     3389   3591   4444    -69    391     29       C
ATOM   1003  C   ARG A 131     -21.557   7.129  17.227  1.00 33.58           C
ANISOU 1003  C   ARG A 131     3797   4031   4931    -46    375     12       C
ATOM   1004  O   ARG A 131     -22.271   6.223  16.788  1.00 30.58           O
ANISOU 1004  O   ARG A 131     3426   3694   4499    -52    371     34       O
ATOM   1005  CB  ARG A 131     -19.392   7.726  16.118  1.00 31.94           C
ANISOU 1005  CB  ARG A 131     3639   3781   4717    -81    368    108       C
ATOM   1006  CG  ARG A 131     -17.878   7.610  16.046  1.00 33.20           C
ANISOU 1006  CG  ARG A 131     3813   3962   4840   -111    391    120       C
ATOM   1007  CD  ARG A 131     -17.215   8.129  17.306  1.00 32.90           C
ANISOU 1007  CD  ARG A 131     3750   3906   4845   -113    404     42       C
ATOM   1008  NE  ARG A 131     -17.643   9.486  17.630  1.00 34.15           N
ANISOU 1008  NE  ARG A 131     3881   3979   5116   -106    380     20       N
ATOM   1009  CZ  ARG A 131     -17.192  10.180  18.669  1.00 34.79           C
ANISOU 1009  CZ  ARG A 131     3939   4028   5253   -106    381    -55       C
ATOM   1010  NH1 ARG A 131     -16.295   9.643  19.485  1.00 33.78           N
ANISOU 1010  NH1 ARG A 131     3812   3952   5073   -115    401   -108       N
ATOM   1011  NH2 ARG A 131     -17.635  11.409  18.892  1.00 32.63           N
ANISOU 1011  NH2 ARG A 131     3644   3665   5088    -91    349    -82       N
ATOM   1012  N   PRO A 132     -22.074   8.272  17.687  1.00 28.60           N
ANISOU 1012  N   PRO A 132     3119   3348   4401    -16    360    -38       N
ATOM   1013  CA  PRO A 132     -23.520   8.517  17.566  1.00 28.86           C
ANISOU 1013  CA  PRO A 132     3097   3379   4489     18    337    -66       C
ATOM   1014  C   PRO A 132     -24.035   8.434  16.139  1.00 29.91           C
ANISOU 1014  C   PRO A 132     3245   3492   4628     28    283     23       C
ATOM   1015  O   PRO A 132     -25.208   8.095  15.936  1.00 31.03           O
ANISOU 1015  O   PRO A 132     3346   3666   4778     45    266      6       O
ATOM   1016  CB  PRO A 132     -23.681   9.927  18.146  1.00 30.11           C
ANISOU 1016  CB  PRO A 132     3210   3462   4769     62    314   -134       C
ATOM   1017  CG  PRO A 132     -22.556  10.055  19.115  1.00 30.16           C
ANISOU 1017  CG  PRO A 132     3237   3470   4752     38    351   -178       C
ATOM   1018  CD  PRO A 132     -21.407   9.297  18.510  1.00 28.51           C
ANISOU 1018  CD  PRO A 132     3092   3285   4456     -9    363    -94       C
ATOM   1019  N   ASN A 133     -23.201   8.731  15.142  1.00 29.36           N
ANISOU 1019  N   ASN A 133     3230   3379   4548     12    257    115       N
ATOM   1020  CA  ASN A 133     -23.586   8.596  13.743  1.00 28.45           C
ANISOU 1020  CA  ASN A 133     3145   3256   4411     15    206    206       C
ATOM   1021  C   ASN A 133     -23.240   7.223  13.171  1.00 27.25           C
ANISOU 1021  C   ASN A 133     3037   3183   4133    -19    231    244       C
ATOM   1022  O   ASN A 133     -23.197   7.065  11.945  1.00 27.67           O
ANISOU 1022  O   ASN A 133     3131   3240   4142    -26    197    323       O
ATOM   1023  CB  ASN A 133     -22.950   9.710  12.905  1.00 30.24           C
ANISOU 1023  CB  ASN A 133     3412   3394   4682      7    162    291       C
ATOM   1024  CG  ASN A 133     -21.446   9.559  12.758  1.00 30.79           C
ANISOU 1024  CG  ASN A 133     3526   3485   4689    -49    210    332       C
ATOM   1025  OD1 ASN A 133     -20.805   8.808  13.492  1.00 28.71           O
ANISOU 1025  OD1 ASN A 133     3255   3282   4371    -66    267    279       O
ATOM   1026  ND2 ASN A 133     -20.874  10.286  11.805  1.00 29.69           N
ANISOU 1026  ND2 ASN A 133     3430   3295   4555    -82    184    426       N
ATOM   1027  N   PHE A 134     -22.980   6.240  14.036  1.00 30.60           N
ANISOU 1027  N   PHE A 134     3463   3668   4497    -39    283    189       N
ATOM   1028  CA  PHE A 134     -22.812   4.838  13.649  1.00 29.44           C
ANISOU 1028  CA  PHE A 134     3358   3584   4243    -62    294    206       C
ATOM   1029  C   PHE A 134     -21.610   4.622  12.733  1.00 28.73           C
ANISOU 1029  C   PHE A 134     3321   3506   4087    -75    298    265       C
ATOM   1030  O   PHE A 134     -21.637   3.768  11.844  1.00 29.43           O
ANISOU 1030  O   PHE A 134     3448   3633   4101    -79    282    298       O
ATOM   1031  CB  PHE A 134     -24.085   4.286  13.005  1.00 27.75           C
ANISOU 1031  CB  PHE A 134     3132   3393   4019    -57    255    218       C
ATOM   1032  CG  PHE A 134     -25.211   4.085  13.976  1.00 31.18           C
ANISOU 1032  CG  PHE A 134     3505   3852   4489    -61    270    146       C
ATOM   1033  CD1 PHE A 134     -25.239   2.975  14.803  1.00 29.91           C
ANISOU 1033  CD1 PHE A 134     3361   3739   4263   -101    311    106       C
ATOM   1034  CD2 PHE A 134     -26.237   5.011  14.070  1.00 33.28           C
ANISOU 1034  CD2 PHE A 134     3697   4094   4854    -26    243    114       C
ATOM   1035  CE1 PHE A 134     -26.273   2.788  15.702  1.00 32.71           C
ANISOU 1035  CE1 PHE A 134     3659   4133   4638   -123    338     43       C
ATOM   1036  CE2 PHE A 134     -27.273   4.830  14.966  1.00 32.82           C
ANISOU 1036  CE2 PHE A 134     3566   4080   4826    -34    270     34       C
ATOM   1037  CZ  PHE A 134     -27.291   3.717  15.783  1.00 34.55           C
ANISOU 1037  CZ  PHE A 134     3801   4361   4967    -91    324      2       C
ATOM   1038  N   THR A 135     -20.549   5.392  12.942  1.00 27.18           N
ANISOU 1038  N   THR A 135     3124   3285   3919    -84    320    272       N
ATOM   1039  CA  THR A 135     -19.252   5.133  12.339  1.00 26.41           C
ANISOU 1039  CA  THR A 135     3056   3222   3758   -105    343    303       C
ATOM   1040  C   THR A 135     -18.249   4.847  13.448  1.00 24.08           C
ANISOU 1040  C   THR A 135     2748   2946   3454   -108    380    237       C
ATOM   1041  O   THR A 135     -18.563   4.940  14.637  1.00 26.67           O
ANISOU 1041  O   THR A 135     3057   3256   3819    -99    386    178       O
ATOM   1042  CB  THR A 135     -18.782   6.315  11.480  1.00 27.19           C
ANISOU 1042  CB  THR A 135     3158   3282   3891   -131    335    378       C
ATOM   1043  OG1 THR A 135     -18.692   7.494  12.291  1.00 26.85           O
ANISOU 1043  OG1 THR A 135     3084   3166   3953   -135    333    356       O
ATOM   1044  CG2 THR A 135     -19.752   6.563  10.335  1.00 28.51           C
ANISOU 1044  CG2 THR A 135     3350   3428   4052   -123    283    451       C
ATOM   1045  N   ILE A 136     -17.032   4.473  13.055  1.00 26.81           N
ANISOU 1045  N   ILE A 136     3103   3337   3746   -118    402    241       N
ATOM   1046  CA  ILE A 136     -15.943   4.268  14.001  1.00 28.54           C
ANISOU 1046  CA  ILE A 136     3304   3576   3963   -114    424    178       C
ATOM   1047  C   ILE A 136     -14.670   4.861  13.416  1.00 29.91           C
ANISOU 1047  C   ILE A 136     3449   3774   4141   -145    452    200       C
ATOM   1048  O   ILE A 136     -14.504   4.947  12.195  1.00 30.11           O
ANISOU 1048  O   ILE A 136     3484   3830   4129   -167    463    260       O
ATOM   1049  CB  ILE A 136     -15.726   2.776  14.361  1.00 29.32           C
ANISOU 1049  CB  ILE A 136     3438   3721   3982    -83    413    130       C
ATOM   1050  CG1 ILE A 136     -15.240   1.985  13.146  1.00 26.70           C
ANISOU 1050  CG1 ILE A 136     3126   3446   3574    -72    413    149       C
ATOM   1051  CG2 ILE A 136     -16.991   2.157  14.947  1.00 26.92           C
ANISOU 1051  CG2 ILE A 136     3165   3397   3668    -77    392    116       C
ATOM   1052  CD1 ILE A 136     -14.828   0.568  13.476  1.00 30.25           C
ANISOU 1052  CD1 ILE A 136     3612   3924   3957    -31    389     93       C
ATOM   1053  N   LYS A 137     -13.771   5.278  14.301  1.00 35.17           N
ANISOU 1053  N   LYS A 137     4079   4436   4850   -154    465    149       N
ATOM   1054  CA  LYS A 137     -12.474   5.834  13.926  1.00 36.05           C
ANISOU 1054  CA  LYS A 137     4144   4578   4974   -195    496    154       C
ATOM   1055  C   LYS A 137     -11.419   4.776  14.241  1.00 36.09           C
ANISOU 1055  C   LYS A 137     4128   4662   4923   -160    501     80       C
ATOM   1056  O   LYS A 137     -10.890   4.715  15.352  1.00 37.89           O
ANISOU 1056  O   LYS A 137     4334   4884   5177   -141    486     10       O
ATOM   1057  CB  LYS A 137     -12.200   7.143  14.664  1.00 37.87           C
ANISOU 1057  CB  LYS A 137     4340   4740   5308   -233    494    142       C
ATOM   1058  CG  LYS A 137     -13.279   8.198  14.477  1.00 38.62           C
ANISOU 1058  CG  LYS A 137     4458   4739   5475   -248    470    199       C
ATOM   1059  CD  LYS A 137     -13.013   9.421  15.341  1.00 43.57           C
ANISOU 1059  CD  LYS A 137     5057   5287   6211   -274    457    165       C
ATOM   1060  CE  LYS A 137     -12.986   9.060  16.817  1.00 40.19           C
ANISOU 1060  CE  LYS A 137     4613   4865   5790   -230    446     58       C
ATOM   1061  NZ  LYS A 137     -12.893  10.265  17.686  1.00 46.48           N
ANISOU 1061  NZ  LYS A 137     5387   5581   6692   -246    426     11       N
ATOM   1062  N   GLY A 138     -11.118   3.939  13.252  1.00 36.82           N
ANISOU 1062  N   GLY A 138     4228   4827   4936   -144    515     89       N
ATOM   1063  CA  GLY A 138     -10.148   2.879  13.439  1.00 37.89           C
ANISOU 1063  CA  GLY A 138     4341   5033   5021    -93    508      9       C
ATOM   1064  C   GLY A 138      -8.965   2.975  12.498  1.00 38.67           C
ANISOU 1064  C   GLY A 138     4373   5229   5091   -118    558     -1       C
ATOM   1065  O   GLY A 138      -8.652   4.055  11.988  1.00 40.02           O
ANISOU 1065  O   GLY A 138     4505   5407   5292   -195    603     53       O
ATOM   1066  N   SER A 139      -8.296   1.847  12.266  1.00 35.65           N
ANISOU 1066  N   SER A 139     3975   4922   4648    -56    549    -74       N
ATOM   1067  CA  SER A 139      -7.152   1.770  11.359  1.00 36.58           C
ANISOU 1067  CA  SER A 139     4014   5159   4726    -69    603   -108       C
ATOM   1068  C   SER A 139      -7.345   0.531  10.490  1.00 36.90           C
ANISOU 1068  C   SER A 139     4094   5254   4671     -2    591   -139       C
ATOM   1069  O   SER A 139      -7.043  -0.587  10.918  1.00 38.64           O
ANISOU 1069  O   SER A 139     4326   5482   4875     88    537   -227       O
ATOM   1070  CB  SER A 139      -5.836   1.715  12.128  1.00 38.42           C
ANISOU 1070  CB  SER A 139     4154   5440   5003    -44    598   -209       C
ATOM   1071  OG  SER A 139      -4.765   1.346  11.278  1.00 39.85           O
ANISOU 1071  OG  SER A 139     4249   5756   5138    -34    646   -271       O
ATOM   1072  N   PHE A 140      -7.845   0.732   9.273  1.00 40.61           N
ANISOU 1072  N   PHE A 140     4592   5757   5079    -45    629    -67       N
ATOM   1073  CA  PHE A 140      -8.206  -0.363   8.378  1.00 40.83           C
ANISOU 1073  CA  PHE A 140     4670   5830   5014     12    612    -91       C
ATOM   1074  C   PHE A 140      -7.598  -0.104   7.006  1.00 44.22           C
ANISOU 1074  C   PHE A 140     5051   6391   5361    -35    692    -79       C
ATOM   1075  O   PHE A 140      -8.041   0.798   6.288  1.00 46.13           O
ANISOU 1075  O   PHE A 140     5316   6631   5580   -121    731     29       O
ATOM   1076  CB  PHE A 140      -9.726  -0.507   8.284  1.00 38.41           C
ANISOU 1076  CB  PHE A 140     4467   5428   4700     10    563    -15       C
ATOM   1077  CG  PHE A 140     -10.377  -0.930   9.571  1.00 37.69           C
ANISOU 1077  CG  PHE A 140     4425   5229   4668     49    493    -34       C
ATOM   1078  CD1 PHE A 140     -10.330  -2.251   9.987  1.00 36.84           C
ANISOU 1078  CD1 PHE A 140     4358   5104   4535    129    431   -112       C
ATOM   1079  CD2 PHE A 140     -11.040  -0.007  10.363  1.00 36.56           C
ANISOU 1079  CD2 PHE A 140     4290   5000   4599      2    488     24       C
ATOM   1080  CE1 PHE A 140     -10.930  -2.642  11.170  1.00 37.28           C
ANISOU 1080  CE1 PHE A 140     4469   5066   4630    147    372   -116       C
ATOM   1081  CE2 PHE A 140     -11.643  -0.392  11.546  1.00 35.73           C
ANISOU 1081  CE2 PHE A 140     4227   4815   4531     29    437      4       C
ATOM   1082  CZ  PHE A 140     -11.588  -1.711  11.950  1.00 34.78           C
ANISOU 1082  CZ  PHE A 140     4154   4685   4375     93    382    -59       C
ATOM   1083  N   LEU A 141      -6.592  -0.894   6.639  1.00 42.33           N
ANISOU 1083  N   LEU A 141     4748   6266   5071     23    714   -191       N
ATOM   1084  CA  LEU A 141      -5.968  -0.792   5.330  1.00 44.02           C
ANISOU 1084  CA  LEU A 141     4909   6632   5186    -17    800   -200       C
ATOM   1085  C   LEU A 141      -6.671  -1.719   4.340  1.00 44.27           C
ANISOU 1085  C   LEU A 141     5020   6688   5110     36    773   -212       C
ATOM   1086  O   LEU A 141      -7.681  -2.356   4.649  1.00 39.23           O
ANISOU 1086  O   LEU A 141     4478   5943   4486     90    688   -200       O
ATOM   1087  CB  LEU A 141      -4.481  -1.135   5.409  1.00 45.19           C
ANISOU 1087  CB  LEU A 141     4923   6911   5335     22    844   -336       C
ATOM   1088  CG  LEU A 141      -3.476  -0.120   5.944  1.00 51.63           C
ANISOU 1088  CG  LEU A 141     5623   7766   6228    -58    903   -337       C
ATOM   1089  CD1 LEU A 141      -2.430  -0.850   6.761  1.00 51.92           C
ANISOU 1089  CD1 LEU A 141     5563   7842   6320     46    864   -494       C
ATOM   1090  CD2 LEU A 141      -2.826   0.635   4.799  1.00 51.45           C
ANISOU 1090  CD2 LEU A 141     5525   7895   6129   -176   1027   -296       C
ATOM   1091  N   ASN A 142      -6.126  -1.793   3.128  1.00 46.35           N
ANISOU 1091  N   ASN A 142     5244   7105   5263     13    849   -238       N
ATOM   1092  CA  ASN A 142      -6.597  -2.761   2.147  1.00 45.15           C
ANISOU 1092  CA  ASN A 142     5155   7000   4999     74    824   -281       C
ATOM   1093  C   ASN A 142      -6.254  -4.169   2.619  1.00 45.31           C
ANISOU 1093  C   ASN A 142     5168   7006   5040    220    749   -441       C
ATOM   1094  O   ASN A 142      -5.078  -4.499   2.809  1.00 44.16           O
ANISOU 1094  O   ASN A 142     4917   6953   4908    274    777   -565       O
ATOM   1095  CB  ASN A 142      -5.973  -2.481   0.782  1.00 47.19           C
ANISOU 1095  CB  ASN A 142     5364   7446   5121     13    932   -285       C
ATOM   1096  CG  ASN A 142      -6.799  -1.519  -0.049  1.00 48.61           C
ANISOU 1096  CG  ASN A 142     5625   7613   5233   -105    959   -115       C
ATOM   1097  OD1 ASN A 142      -8.020  -1.649  -0.139  1.00 46.75           O
ANISOU 1097  OD1 ASN A 142     5499   7267   4997    -91    880    -44       O
ATOM   1098  ND2 ASN A 142      -6.136  -0.546  -0.662  1.00 52.96           N
ANISOU 1098  ND2 ASN A 142     6122   8275   5728   -225   1066    -49       N
ATOM   1099  N   GLY A 143      -7.279  -4.995   2.817  1.00 39.51           N
ANISOU 1099  N   GLY A 143     4545   6153   4314    281    648   -439       N
ATOM   1100  CA  GLY A 143      -7.108  -6.332   3.349  1.00 41.98           C
ANISOU 1100  CA  GLY A 143     4883   6412   4657    411    553   -569       C
ATOM   1101  C   GLY A 143      -7.576  -6.504   4.776  1.00 38.81           C
ANISOU 1101  C   GLY A 143     4534   5843   4367    432    464   -540       C
ATOM   1102  O   GLY A 143      -7.458  -7.610   5.318  1.00 39.14           O
ANISOU 1102  O   GLY A 143     4615   5819   4438    531    372   -632       O
ATOM   1103  N   SER A 144      -8.103  -5.452   5.402  1.00 36.06           N
ANISOU 1103  N   SER A 144     4195   5425   4081    341    485   -418       N
ATOM   1104  CA  SER A 144      -8.577  -5.508   6.778  1.00 34.98           C
ANISOU 1104  CA  SER A 144     4106   5147   4037    348    415   -388       C
ATOM   1105  C   SER A 144     -10.066  -5.792   6.890  1.00 31.14           C
ANISOU 1105  C   SER A 144     3733   4546   3554    324    354   -309       C
ATOM   1106  O   SER A 144     -10.543  -6.066   7.997  1.00 28.83           O
ANISOU 1106  O   SER A 144     3491   4143   3320    331    293   -295       O
ATOM   1107  CB  SER A 144      -8.268  -4.193   7.497  1.00 35.70           C
ANISOU 1107  CB  SER A 144     4132   5230   4202    269    470   -322       C
ATOM   1108  OG  SER A 144      -8.915  -3.116   6.847  1.00 41.06           O
ANISOU 1108  OG  SER A 144     4820   5918   4865    170    527   -203       O
ATOM   1109  N   CYS A 145     -10.809  -5.715   5.788  1.00 29.33           N
ANISOU 1109  N   CYS A 145     3541   4345   3257    290    369   -259       N
ATOM   1110  CA  CYS A 145     -12.222  -6.062   5.821  1.00 25.98           C
ANISOU 1110  CA  CYS A 145     3210   3823   2838    270    305   -199       C
ATOM   1111  C   CYS A 145     -12.396  -7.498   6.295  1.00 27.37           C
ANISOU 1111  C   CYS A 145     3458   3921   3019    343    209   -279       C
ATOM   1112  O   CYS A 145     -11.652  -8.398   5.894  1.00 28.20           O
ANISOU 1112  O   CYS A 145     3563   4069   3084    424    183   -386       O
ATOM   1113  CB  CYS A 145     -12.847  -5.874   4.440  1.00 27.58           C
ANISOU 1113  CB  CYS A 145     3438   4084   2957    237    323   -153       C
ATOM   1114  SG  CYS A 145     -12.818  -4.167   3.853  1.00 30.00           S
ANISOU 1114  SG  CYS A 145     3693   4453   3254    137    414    -31       S
ATOM   1115  N   GLY A 146     -13.380  -7.708   7.164  1.00 25.25           N
ANISOU 1115  N   GLY A 146     3253   3539   2802    313    155   -230       N
ATOM   1116  CA  GLY A 146     -13.578  -8.976   7.820  1.00 24.63           C
ANISOU 1116  CA  GLY A 146     3257   3366   2738    358     61   -281       C
ATOM   1117  C   GLY A 146     -13.079  -9.022   9.249  1.00 24.10           C
ANISOU 1117  C   GLY A 146     3192   3237   2729    372     37   -293       C
ATOM   1118  O   GLY A 146     -13.486  -9.914  10.003  1.00 25.46           O
ANISOU 1118  O   GLY A 146     3450   3309   2915    379    -43   -298       O
ATOM   1119  N   SER A 147     -12.202  -8.097   9.635  1.00 27.19           N
ANISOU 1119  N   SER A 147     3496   3685   3150    370     99   -295       N
ATOM   1120  CA  SER A 147     -11.808  -7.982  11.032  1.00 27.90           C
ANISOU 1120  CA  SER A 147     3587   3722   3293    375     75   -299       C
ATOM   1121  C   SER A 147     -13.018  -7.618  11.883  1.00 25.36           C
ANISOU 1121  C   SER A 147     3313   3321   3001    292     74   -210       C
ATOM   1122  O   SER A 147     -13.907  -6.879  11.453  1.00 26.20           O
ANISOU 1122  O   SER A 147     3401   3440   3115    227    122   -141       O
ATOM   1123  CB  SER A 147     -10.707  -6.934  11.195  1.00 28.71           C
ANISOU 1123  CB  SER A 147     3576   3905   3426    374    145   -318       C
ATOM   1124  OG  SER A 147      -9.782  -6.996  10.124  1.00 30.29           O
ANISOU 1124  OG  SER A 147     3707   4214   3589    419    183   -385       O
ATOM   1125  N   VAL A 148     -13.049  -8.146  13.103  1.00 25.71           N
ANISOU 1125  N   VAL A 148     3420   3289   3060    297     16   -216       N
ATOM   1126  CA  VAL A 148     -14.243  -8.081  13.932  1.00 25.06           C
ANISOU 1126  CA  VAL A 148     3392   3140   2989    218     11   -146       C
ATOM   1127  C   VAL A 148     -13.970  -7.265  15.187  1.00 24.36           C
ANISOU 1127  C   VAL A 148     3272   3048   2934    192     40   -133       C
ATOM   1128  O   VAL A 148     -12.832  -7.155  15.655  1.00 23.73           O
ANISOU 1128  O   VAL A 148     3163   2988   2867    244     26   -183       O
ATOM   1129  CB  VAL A 148     -14.752  -9.491  14.305  1.00 23.52           C
ANISOU 1129  CB  VAL A 148     3322   2852   2763    219    -82   -149       C
ATOM   1130  CG1 VAL A 148     -15.161 -10.252  13.054  1.00 27.27           C
ANISOU 1130  CG1 VAL A 148     3829   3323   3208    237   -115   -167       C
ATOM   1131  CG2 VAL A 148     -13.689 -10.254  15.078  1.00 26.56           C
ANISOU 1131  CG2 VAL A 148     3760   3193   3140    293   -164   -207       C
ATOM   1132  N   GLY A 149     -15.039  -6.680  15.725  1.00 23.88           N
ANISOU 1132  N   GLY A 149     3212   2970   2891    114     79    -74       N
ATOM   1133  CA  GLY A 149     -15.010  -6.018  17.015  1.00 21.63           C
ANISOU 1133  CA  GLY A 149     2914   2678   2627     83    101    -67       C
ATOM   1134  C   GLY A 149     -15.733  -6.873  18.038  1.00 23.18           C
ANISOU 1134  C   GLY A 149     3212   2814   2783     37     57    -44       C
ATOM   1135  O   GLY A 149     -16.674  -7.596  17.704  1.00 23.72           O
ANISOU 1135  O   GLY A 149     3334   2850   2827     -4     37    -13       O
ATOM   1136  N   PHE A 150     -15.293  -6.791  19.292  1.00 22.26           N
ANISOU 1136  N   PHE A 150     3122   2684   2651     36     39    -58       N
ATOM   1137  CA  PHE A 150     -15.801  -7.711  20.299  1.00 24.69           C
ANISOU 1137  CA  PHE A 150     3546   2936   2900    -11    -11    -30       C
ATOM   1138  C   PHE A 150     -15.620  -7.128  21.692  1.00 27.29           C
ANISOU 1138  C   PHE A 150     3878   3281   3211    -38      7    -36       C
ATOM   1139  O   PHE A 150     -14.774  -6.260  21.924  1.00 27.33           O
ANISOU 1139  O   PHE A 150     3810   3322   3251      6     26    -78       O
ATOM   1140  CB  PHE A 150     -15.101  -9.072  20.206  1.00 23.56           C
ANISOU 1140  CB  PHE A 150     3507   2726   2720     50   -123    -50       C
ATOM   1141  CG  PHE A 150     -13.624  -9.014  20.488  1.00 24.09           C
ANISOU 1141  CG  PHE A 150     3553   2801   2798    149   -175   -114       C
ATOM   1142  CD1 PHE A 150     -12.726  -8.694  19.483  1.00 24.95           C
ANISOU 1142  CD1 PHE A 150     3568   2962   2952    229   -161   -171       C
ATOM   1143  CD2 PHE A 150     -13.135  -9.279  21.757  1.00 30.06           C
ANISOU 1143  CD2 PHE A 150     4381   3525   3516    158   -237   -118       C
ATOM   1144  CE1 PHE A 150     -11.368  -8.637  19.738  1.00 27.04           C
ANISOU 1144  CE1 PHE A 150     3792   3248   3234    316   -205   -241       C
ATOM   1145  CE2 PHE A 150     -11.779  -9.223  22.019  1.00 29.42           C
ANISOU 1145  CE2 PHE A 150     4269   3456   3452    254   -295   -186       C
ATOM   1146  CZ  PHE A 150     -10.895  -8.903  21.008  1.00 27.97           C
ANISOU 1146  CZ  PHE A 150     3975   3328   3325    334   -277   -252       C
ATOM   1147  N   ASN A 151     -16.440  -7.626  22.614  1.00 31.11           N
ANISOU 1147  N   ASN A 151     4448   3741   3633   -118      1      4       N
ATOM   1148  CA  ASN A 151     -16.273  -7.436  24.046  1.00 30.35           C
ANISOU 1148  CA  ASN A 151     4396   3653   3482   -148     -3      1       C
ATOM   1149  C   ASN A 151     -16.185  -8.803  24.713  1.00 32.29           C
ANISOU 1149  C   ASN A 151     4805   3825   3641   -170   -102     40       C
ATOM   1150  O   ASN A 151     -16.664  -9.807  24.178  1.00 31.79           O
ANISOU 1150  O   ASN A 151     4815   3703   3562   -196   -145     78       O
ATOM   1151  CB  ASN A 151     -17.431  -6.630  24.652  1.00 32.18           C
ANISOU 1151  CB  ASN A 151     4578   3943   3707   -241     98     14       C
ATOM   1152  CG  ASN A 151     -17.338  -5.148  24.346  1.00 32.20           C
ANISOU 1152  CG  ASN A 151     4438   4002   3795   -209    174    -32       C
ATOM   1153  OD1 ASN A 151     -16.544  -4.426  24.948  1.00 33.60           O
ANISOU 1153  OD1 ASN A 151     4582   4199   3986   -171    173    -77       O
ATOM   1154  ND2 ASN A 151     -18.160  -4.685  23.412  1.00 31.76           N
ANISOU 1154  ND2 ASN A 151     4302   3965   3800   -226    229    -20       N
ATOM   1155  N   ILE A 152     -15.563  -8.842  25.886  1.00 33.61           N
ANISOU 1155  N   ILE A 152     5036   3985   3749   -160   -150     32       N
ATOM   1156  CA  ILE A 152     -15.401 -10.073  26.652  1.00 35.46           C
ANISOU 1156  CA  ILE A 152     5443   4139   3891   -181   -260     78       C
ATOM   1157  C   ILE A 152     -16.223  -9.919  27.928  1.00 41.77           C
ANISOU 1157  C   ILE A 152     6303   4977   4592   -303   -207    123       C
ATOM   1158  O   ILE A 152     -15.836  -9.184  28.843  1.00 40.45           O
ANISOU 1158  O   ILE A 152     6112   4863   4393   -295   -186     90       O
ATOM   1159  CB  ILE A 152     -13.928 -10.371  26.955  1.00 32.90           C
ANISOU 1159  CB  ILE A 152     5158   3775   3568    -59   -381     30       C
ATOM   1160  CG1 ILE A 152     -13.151 -10.581  25.653  1.00 33.37           C
ANISOU 1160  CG1 ILE A 152     5146   3815   3718     57   -421    -27       C
ATOM   1161  CG2 ILE A 152     -13.804 -11.596  27.849  1.00 42.11           C
ANISOU 1161  CG2 ILE A 152     6520   4845   4634    -81   -511     87       C
ATOM   1162  CD1 ILE A 152     -11.705 -10.974  25.858  1.00 36.62           C
ANISOU 1162  CD1 ILE A 152     5579   4192   4142    187   -547    -90       C
ATOM   1163  N   ASP A 153     -17.403 -10.542  27.943  1.00 53.37           N
ANISOU 1163  N   ASP A 153     7835   6430   6013   -423   -174    191       N
ATOM   1164  CA  ASP A 153     -18.326 -10.433  29.104  1.00 57.10           C
ANISOU 1164  CA  ASP A 153     8354   6961   6381   -561   -102    234       C
ATOM   1165  C   ASP A 153     -18.145 -11.645  30.021  1.00 59.67           C
ANISOU 1165  C   ASP A 153     8888   7203   6580   -621   -211    313       C
ATOM   1166  O   ASP A 153     -18.470 -12.764  29.594  1.00 61.11           O
ANISOU 1166  O   ASP A 153     9176   7291   6752   -664   -279    375       O
ATOM   1167  CB  ASP A 153     -19.774 -10.242  28.647  1.00 57.24           C
ANISOU 1167  CB  ASP A 153     8290   7035   6423   -672     15    253       C
ATOM   1168  CG  ASP A 153     -19.998  -8.928  27.920  1.00 58.44           C
ANISOU 1168  CG  ASP A 153     8248   7267   6689   -615    115    180       C
ATOM   1169  OD1 ASP A 153     -19.317  -7.948  28.270  1.00 57.61           O
ANISOU 1169  OD1 ASP A 153     8073   7205   6610   -543    134    120       O
ATOM   1170  OD2 ASP A 153     -20.849  -8.896  27.013  1.00 57.83           O
ANISOU 1170  OD2 ASP A 153     8096   7202   6674   -645    162    186       O
ATOM   1171  N   TYR A 154     -17.657 -11.411  31.240  1.00 67.45           N
ANISOU 1171  N   TYR A 154     9938   8218   7471   -625   -235    310       N
ATOM   1172  CA  TYR A 154     -17.417 -12.508  32.212  1.00 73.06           C
ANISOU 1172  CA  TYR A 154    10867   8848   8046   -680   -353    394       C
ATOM   1173  C   TYR A 154     -16.562 -13.586  31.528  1.00 73.16           C
ANISOU 1173  C   TYR A 154    10980   8708   8110   -573   -523    409       C
ATOM   1174  O   TYR A 154     -15.332 -13.429  31.500  1.00 74.84           O
ANISOU 1174  O   TYR A 154    11176   8894   8366   -426   -618    347       O
ATOM   1175  CB  TYR A 154     -18.739 -12.968  32.843  1.00 72.28           C
ANISOU 1175  CB  TYR A 154    10851   8782   7829   -881   -274    485       C
ATOM   1176  CG  TYR A 154     -18.630 -14.126  33.805  1.00 74.84           C
ANISOU 1176  CG  TYR A 154    11417   9016   8002   -969   -390    594       C
ATOM   1177  CD1 TYR A 154     -19.595 -15.118  33.838  1.00 76.70           C
ANISOU 1177  CD1 TYR A 154    11772   9198   8171  -1133   -387    701       C
ATOM   1178  CD2 TYR A 154     -17.528 -14.266  34.631  1.00 75.04           C
ANISOU 1178  CD2 TYR A 154    11558   8998   7956   -888   -518    595       C
ATOM   1179  CE1 TYR A 154     -19.487 -16.202  34.692  1.00 77.71           C
ANISOU 1179  CE1 TYR A 154    12141   9226   8159  -1224   -504    816       C
ATOM   1180  CE2 TYR A 154     -17.405 -15.343  35.492  1.00 75.48           C
ANISOU 1180  CE2 TYR A 154    11852   8956   7870   -963   -644    705       C
ATOM   1181  CZ  TYR A 154     -18.387 -16.315  35.521  1.00 76.03           C
ANISOU 1181  CZ  TYR A 154    12052   8966   7870  -1135   -637    822       C
ATOM   1182  OH  TYR A 154     -18.272 -17.378  36.367  1.00 79.87           O
ANISOU 1182  OH  TYR A 154    12790   9343   8213  -1222   -768    944       O
ATOM   1183  N   ASP A 155     -17.197 -14.610  30.951  1.00 55.45           N
ANISOU 1183  N   ASP A 155     8823   6373   5873   -641   -560    476       N
ATOM   1184  CA  ASP A 155     -16.478 -15.723  30.279  1.00 55.95           C
ANISOU 1184  CA  ASP A 155     8991   6280   5986   -540   -729    481       C
ATOM   1185  C   ASP A 155     -17.097 -15.915  28.897  1.00 54.13           C
ANISOU 1185  C   ASP A 155     8672   6033   5861   -542   -682    462       C
ATOM   1186  O   ASP A 155     -17.238 -17.071  28.463  1.00 54.87           O
ANISOU 1186  O   ASP A 155     8891   5997   5962   -557   -787    505       O
ATOM   1187  CB  ASP A 155     -16.652 -17.023  31.064  1.00 58.53           C
ANISOU 1187  CB  ASP A 155     9567   6474   6196   -635   -859    597       C
ATOM   1188  CG  ASP A 155     -18.082 -17.537  31.058  1.00 58.81           C
ANISOU 1188  CG  ASP A 155     9661   6504   6179   -840   -780    693       C
ATOM   1189  OD1 ASP A 155     -18.980 -16.786  30.628  1.00 57.68           O
ANISOU 1189  OD1 ASP A 155     9355   6482   6078   -908   -615    664       O
ATOM   1190  OD2 ASP A 155     -18.287 -18.686  31.488  1.00 62.99           O
ANISOU 1190  OD2 ASP A 155    10398   6905   6630   -931   -889    795       O
ATOM   1191  N   CYS A 156     -17.451 -14.813  28.241  1.00 46.28           N
ANISOU 1191  N   CYS A 156     7479   5160   4946   -526   -540    399       N
ATOM   1192  CA  CYS A 156     -18.120 -14.917  26.957  1.00 44.25           C
ANISOU 1192  CA  CYS A 156     7138   4901   4776   -536   -493    384       C
ATOM   1193  C   CYS A 156     -17.600 -13.848  26.012  1.00 41.54           C
ANISOU 1193  C   CYS A 156     6602   4640   4540   -410   -428    287       C
ATOM   1194  O   CYS A 156     -17.427 -12.688  26.400  1.00 40.69           O
ANISOU 1194  O   CYS A 156     6382   4635   4443   -393   -339    248       O
ATOM   1195  CB  CYS A 156     -19.633 -14.776  27.114  1.00 43.46           C
ANISOU 1195  CB  CYS A 156     7005   4865   4641   -714   -369    439       C
ATOM   1196  SG  CYS A 156     -20.484 -14.554  25.554  1.00 43.98           S
ANISOU 1196  SG  CYS A 156     6925   4964   4822   -715   -297    403       S
ATOM   1197  N   VAL A 157     -17.351 -14.244  24.771  1.00 37.74           N
ANISOU 1197  N   VAL A 157     6091   4114   4134   -328   -473    249       N
ATOM   1198  CA  VAL A 157     -16.902 -13.323  23.735  1.00 34.07           C
ANISOU 1198  CA  VAL A 157     5457   3727   3761   -225   -410    170       C
ATOM   1199  C   VAL A 157     -18.128 -12.814  22.989  1.00 32.18           C
ANISOU 1199  C   VAL A 157     5115   3552   3560   -308   -296    186       C
ATOM   1200  O   VAL A 157     -18.827 -13.585  22.324  1.00 32.14           O
ANISOU 1200  O   VAL A 157     5154   3496   3562   -356   -323    211       O
ATOM   1201  CB  VAL A 157     -15.913 -14.000  22.777  1.00 32.91           C
ANISOU 1201  CB  VAL A 157     5326   3516   3663    -86   -516    109       C
ATOM   1202  CG1 VAL A 157     -15.580 -13.068  21.626  1.00 32.26           C
ANISOU 1202  CG1 VAL A 157     5073   3527   3659     -9   -435     40       C
ATOM   1203  CG2 VAL A 157     -14.654 -14.406  23.524  1.00 33.58           C
ANISOU 1203  CG2 VAL A 157     5489   3546   3724     13   -636     78       C
ATOM   1204  N   SER A 158     -18.387 -11.516  23.093  1.00 29.74           N
ANISOU 1204  N   SER A 158     4669   3349   3281   -320   -180    164       N
ATOM   1205  CA  SER A 158     -19.550 -10.898  22.463  1.00 29.59           C
ANISOU 1205  CA  SER A 158     4541   3395   3305   -387    -79    172       C
ATOM   1206  C   SER A 158     -19.085 -10.173  21.205  1.00 27.82           C
ANISOU 1206  C   SER A 158     4197   3210   3162   -287    -55    122       C
ATOM   1207  O   SER A 158     -18.578  -9.051  21.274  1.00 27.54           O
ANISOU 1207  O   SER A 158     4064   3235   3166   -238     -1     87       O
ATOM   1208  CB  SER A 158     -20.250  -9.951  23.431  1.00 29.46           C
ANISOU 1208  CB  SER A 158     4460   3464   3270   -467     25    179       C
ATOM   1209  OG  SER A 158     -20.935 -10.673  24.440  1.00 35.18           O
ANISOU 1209  OG  SER A 158     5290   4172   3906   -590     22    234       O
ATOM   1210  N   PHE A 159     -19.256 -10.822  20.056  1.00 29.00           N
ANISOU 1210  N   PHE A 159     4362   3325   3334   -264    -97    119       N
ATOM   1211  CA  PHE A 159     -18.936 -10.201  18.779  1.00 26.43           C
ANISOU 1211  CA  PHE A 159     3932   3044   3065   -187    -69     81       C
ATOM   1212  C   PHE A 159     -19.999  -9.166  18.435  1.00 25.68           C
ANISOU 1212  C   PHE A 159     3725   3019   3013   -243     25     99       C
ATOM   1213  O   PHE A 159     -21.198  -9.457  18.485  1.00 27.37           O
ANISOU 1213  O   PHE A 159     3947   3232   3221   -333     41    130       O
ATOM   1214  CB  PHE A 159     -18.844 -11.256  17.677  1.00 27.73           C
ANISOU 1214  CB  PHE A 159     4154   3155   3226   -146   -147     64       C
ATOM   1215  CG  PHE A 159     -17.730 -12.243  17.873  1.00 26.86           C
ANISOU 1215  CG  PHE A 159     4143   2972   3090    -64   -253     28       C
ATOM   1216  CD1 PHE A 159     -16.419 -11.892  17.597  1.00 24.60           C
ANISOU 1216  CD1 PHE A 159     3804   2721   2823     52   -263    -35       C
ATOM   1217  CD2 PHE A 159     -17.994 -13.524  18.329  1.00 26.27           C
ANISOU 1217  CD2 PHE A 159     4214   2791   2977   -103   -348     55       C
ATOM   1218  CE1 PHE A 159     -15.391 -12.798  17.774  1.00 24.53           C
ANISOU 1218  CE1 PHE A 159     3872   2648   2800    143   -369    -84       C
ATOM   1219  CE2 PHE A 159     -16.971 -14.435  18.508  1.00 26.99           C
ANISOU 1219  CE2 PHE A 159     4402   2801   3053    -13   -465     17       C
ATOM   1220  CZ  PHE A 159     -15.668 -14.072  18.230  1.00 25.92           C
ANISOU 1220  CZ  PHE A 159     4200   2707   2941    118   -477    -59       C
ATOM   1221  N   CYS A 160     -19.559  -7.959  18.083  1.00 24.82           N
ANISOU 1221  N   CYS A 160     3511   2968   2951   -191     80     76       N
ATOM   1222  CA  CYS A 160     -20.476  -6.854  17.837  1.00 24.64           C
ANISOU 1222  CA  CYS A 160     3384   2999   2980   -228    155     88       C
ATOM   1223  C   CYS A 160     -20.276  -6.148  16.506  1.00 23.95           C
ANISOU 1223  C   CYS A 160     3221   2942   2936   -173    170     85       C
ATOM   1224  O   CYS A 160     -21.171  -5.401  16.094  1.00 25.33           O
ANISOU 1224  O   CYS A 160     3326   3146   3154   -199    207    101       O
ATOM   1225  CB  CYS A 160     -20.366  -5.809  18.958  1.00 24.00           C
ANISOU 1225  CB  CYS A 160     3251   2952   2917   -240    214     73       C
ATOM   1226  SG  CYS A 160     -18.707  -5.134  19.181  1.00 25.21           S
ANISOU 1226  SG  CYS A 160     3379   3111   3087   -153    208     33       S
ATOM   1227  N   TYR A 161     -19.157  -6.356  15.816  1.00 21.37           N
ANISOU 1227  N   TYR A 161     2907   2616   2597   -101    141     62       N
ATOM   1228  CA  TYR A 161     -18.835  -5.553  14.648  1.00 22.42           C
ANISOU 1228  CA  TYR A 161     2970   2793   2757    -62    168     65       C
ATOM   1229  C   TYR A 161     -18.006  -6.374  13.671  1.00 24.25           C
ANISOU 1229  C   TYR A 161     3238   3031   2946     -1    124     34       C
ATOM   1230  O   TYR A 161     -17.201  -7.211  14.083  1.00 23.84           O
ANISOU 1230  O   TYR A 161     3241   2952   2866     40     79     -5       O
ATOM   1231  CB  TYR A 161     -18.076  -4.285  15.061  1.00 22.25           C
ANISOU 1231  CB  TYR A 161     2876   2799   2779    -44    220     57       C
ATOM   1232  CG  TYR A 161     -17.643  -3.397  13.917  1.00 23.13           C
ANISOU 1232  CG  TYR A 161     2926   2951   2913    -21    250     73       C
ATOM   1233  CD1 TYR A 161     -18.518  -2.477  13.356  1.00 24.72           C
ANISOU 1233  CD1 TYR A 161     3081   3158   3154    -49    274    117       C
ATOM   1234  CD2 TYR A 161     -16.352  -3.468  13.409  1.00 23.66           C
ANISOU 1234  CD2 TYR A 161     2978   3053   2957     26    252     43       C
ATOM   1235  CE1 TYR A 161     -18.123  -1.659  12.314  1.00 23.11           C
ANISOU 1235  CE1 TYR A 161     2838   2982   2959    -39    295    147       C
ATOM   1236  CE2 TYR A 161     -15.949  -2.655  12.368  1.00 24.84           C
ANISOU 1236  CE2 TYR A 161     3076   3249   3114     28    290     67       C
ATOM   1237  CZ  TYR A 161     -16.838  -1.753  11.823  1.00 25.22           C
ANISOU 1237  CZ  TYR A 161     3099   3292   3193     -9    309    126       C
ATOM   1238  OH  TYR A 161     -16.439  -0.941  10.786  1.00 25.21           O
ANISOU 1238  OH  TYR A 161     3063   3328   3187    -18    339    165       O
ATOM   1239  N   MET A 162     -18.227  -6.139  12.379  1.00 23.01           N
ANISOU 1239  N   MET A 162     3052   2910   2781     10    133     48       N
ATOM   1240  CA  MET A 162     -17.371  -6.661  11.321  1.00 26.47           C
ANISOU 1240  CA  MET A 162     3501   3382   3172     71    112      9       C
ATOM   1241  C   MET A 162     -17.170  -5.556  10.296  1.00 25.48           C
ANISOU 1241  C   MET A 162     3306   3325   3048     70    167     39       C
ATOM   1242  O   MET A 162     -18.144  -4.959   9.829  1.00 27.94           O
ANISOU 1242  O   MET A 162     3600   3640   3377     31    177     92       O
ATOM   1243  CB  MET A 162     -17.969  -7.908  10.658  1.00 27.31           C
ANISOU 1243  CB  MET A 162     3682   3458   3236     76     44    -10       C
ATOM   1244  CG  MET A 162     -17.179  -8.395   9.448  1.00 29.17           C
ANISOU 1244  CG  MET A 162     3923   3743   3416    144     27    -64       C
ATOM   1245  SD  MET A 162     -17.757  -9.969   8.779  1.00 29.14           S
ANISOU 1245  SD  MET A 162     4019   3686   3367    162    -71   -109       S
ATOM   1246  CE  MET A 162     -16.959 -11.127   9.887  1.00 30.20           C
ANISOU 1246  CE  MET A 162     4233   3733   3509    211   -144   -168       C
ATOM   1247  N   HIS A 163     -15.914  -5.287   9.952  1.00 24.73           N
ANISOU 1247  N   HIS A 163     3172   3288   2936    110    199      5       N
ATOM   1248  CA  HIS A 163     -15.580  -4.130   9.133  1.00 25.09           C
ANISOU 1248  CA  HIS A 163     3155   3398   2982     90    260     46       C
ATOM   1249  C   HIS A 163     -15.868  -4.389   7.659  1.00 27.04           C
ANISOU 1249  C   HIS A 163     3422   3697   3156     95    252     58       C
ATOM   1250  O   HIS A 163     -15.585  -5.471   7.136  1.00 24.81           O
ANISOU 1250  O   HIS A 163     3176   3437   2814    142    218     -4       O
ATOM   1251  CB  HIS A 163     -14.110  -3.760   9.318  1.00 23.87           C
ANISOU 1251  CB  HIS A 163     2941   3298   2831    115    303      2       C
ATOM   1252  CG  HIS A 163     -13.680  -2.587   8.497  1.00 27.41           C
ANISOU 1252  CG  HIS A 163     3329   3810   3273     74    370     51       C
ATOM   1253  ND1 HIS A 163     -14.222  -1.331   8.657  1.00 27.31           N
ANISOU 1253  ND1 HIS A 163     3296   3762   3319     15    395    130       N
ATOM   1254  CD2 HIS A 163     -12.767  -2.481   7.503  1.00 28.06           C
ANISOU 1254  CD2 HIS A 163     3374   3991   3297     78    416     32       C
ATOM   1255  CE1 HIS A 163     -13.656  -0.499   7.801  1.00 27.62           C
ANISOU 1255  CE1 HIS A 163     3299   3861   3336    -22    446    171       C
ATOM   1256  NE2 HIS A 163     -12.772  -1.172   7.088  1.00 27.52           N
ANISOU 1256  NE2 HIS A 163     3272   3939   3246      8    468    115       N
ATOM   1257  N   HIS A 164     -16.430  -3.383   6.990  1.00 25.19           N
ANISOU 1257  N   HIS A 164     3168   3477   2925     51    276    135       N
ATOM   1258  CA  HIS A 164     -16.806  -3.489   5.584  1.00 24.44           C
ANISOU 1258  CA  HIS A 164     3099   3434   2753     48    264    161       C
ATOM   1259  C   HIS A 164     -16.213  -2.405   4.695  1.00 26.22           C
ANISOU 1259  C   HIS A 164     3292   3731   2940     14    323    219       C
ATOM   1260  O   HIS A 164     -15.771  -2.706   3.583  1.00 27.83           O
ANISOU 1260  O   HIS A 164     3507   4021   3046     24    339    203       O
ATOM   1261  CB  HIS A 164     -18.336  -3.452   5.443  1.00 24.11           C
ANISOU 1261  CB  HIS A 164     3088   3337   2737     22    208    212       C
ATOM   1262  CG  HIS A 164     -19.008  -4.760   5.724  1.00 24.69           C
ANISOU 1262  CG  HIS A 164     3209   3366   2804     39    144    159       C
ATOM   1263  ND1 HIS A 164     -19.721  -5.450   4.767  1.00 24.86           N
ANISOU 1263  ND1 HIS A 164     3275   3400   2770     44     88    150       N
ATOM   1264  CD2 HIS A 164     -19.088  -5.498   6.857  1.00 24.20           C
ANISOU 1264  CD2 HIS A 164     3168   3244   2783     42    122    118       C
ATOM   1265  CE1 HIS A 164     -20.208  -6.558   5.297  1.00 23.30           C
ANISOU 1265  CE1 HIS A 164     3120   3145   2588     46     35    105       C
ATOM   1266  NE2 HIS A 164     -19.836  -6.612   6.563  1.00 25.67           N
ANISOU 1266  NE2 HIS A 164     3411   3401   2943     42     55     90       N
ATOM   1267  N   MET A 165     -16.186  -1.151   5.148  1.00 31.70           N
ANISOU 1267  N   MET A 165     3948   4391   3705    -31    355    284       N
ATOM   1268  CA  MET A 165     -16.027  -0.029   4.233  1.00 30.21           C
ANISOU 1268  CA  MET A 165     3753   4238   3486    -83    388    372       C
ATOM   1269  C   MET A 165     -15.341   1.138   4.927  1.00 32.75           C
ANISOU 1269  C   MET A 165     4023   4531   3888   -127    438    404       C
ATOM   1270  O   MET A 165     -15.294   1.218   6.156  1.00 30.96           O
ANISOU 1270  O   MET A 165     3768   4246   3750   -113    435    366       O
ATOM   1271  CB  MET A 165     -17.388   0.429   3.703  1.00 33.04           C
ANISOU 1271  CB  MET A 165     4154   4545   3856    -99    327    452       C
ATOM   1272  CG  MET A 165     -18.310   0.878   4.827  1.00 35.21           C
ANISOU 1272  CG  MET A 165     4409   4715   4256    -97    291    461       C
ATOM   1273  SD  MET A 165     -20.062   0.917   4.418  1.00 45.00           S
ANISOU 1273  SD  MET A 165     5675   5902   5522    -88    202    504       S
ATOM   1274  CE  MET A 165     -20.169  -0.436   3.258  1.00 30.97           C
ANISOU 1274  CE  MET A 165     3952   4202   3612    -64    168    467       C
ATOM   1275  N   GLU A 166     -14.838   2.066   4.115  1.00 38.07           N
ANISOU 1275  N   GLU A 166     4693   5247   4526   -186    479    477       N
ATOM   1276  CA  GLU A 166     -14.268   3.317   4.594  1.00 37.96           C
ANISOU 1276  CA  GLU A 166     4639   5194   4589   -246    518    525       C
ATOM   1277  C   GLU A 166     -15.093   4.486   4.072  1.00 39.28           C
ANISOU 1277  C   GLU A 166     4852   5287   4786   -294    478    647       C
ATOM   1278  O   GLU A 166     -15.588   4.455   2.940  1.00 37.31           O
ANISOU 1278  O   GLU A 166     4657   5067   4451   -305    452    710       O
ATOM   1279  CB  GLU A 166     -12.806   3.474   4.157  1.00 42.22           C
ANISOU 1279  CB  GLU A 166     5129   5843   5070   -294    603    509       C
ATOM   1280  CG  GLU A 166     -12.087   4.637   4.827  1.00 43.56           C
ANISOU 1280  CG  GLU A 166     5247   5970   5334   -360    641    537       C
ATOM   1281  CD  GLU A 166     -10.852   5.080   4.069  1.00 47.47           C
ANISOU 1281  CD  GLU A 166     5698   6576   5762   -445    728    561       C
ATOM   1282  OE1 GLU A 166     -10.875   6.187   3.490  1.00 48.22           O
ANISOU 1282  OE1 GLU A 166     5822   6643   5854   -538    741    676       O
ATOM   1283  OE2 GLU A 166      -9.857   4.326   4.056  1.00 48.38           O
ANISOU 1283  OE2 GLU A 166     5748   6806   5829   -420    781    463       O
ATOM   1284  N   LEU A 167     -15.239   5.513   4.903  1.00 39.24           N
ANISOU 1284  N   LEU A 167     4827   5180   4901   -315    465    674       N
ATOM   1285  CA  LEU A 167     -16.001   6.707   4.578  1.00 43.41           C
ANISOU 1285  CA  LEU A 167     5397   5610   5486   -348    411    779       C
ATOM   1286  C   LEU A 167     -15.090   7.765   3.971  1.00 43.43           C
ANISOU 1286  C   LEU A 167     5411   5621   5470   -446    454    870       C
ATOM   1287  O   LEU A 167     -13.873   7.743   4.178  1.00 43.89           O
ANISOU 1287  O   LEU A 167     5418   5746   5513   -490    531    834       O
ATOM   1288  CB  LEU A 167     -16.676   7.255   5.836  1.00 41.39           C
ANISOU 1288  CB  LEU A 167     5113   5235   5378   -312    368    744       C
ATOM   1289  CG  LEU A 167     -18.044   6.716   6.275  1.00 40.78           C
ANISOU 1289  CG  LEU A 167     5036   5117   5341   -238    304    699       C
ATOM   1290  CD1 LEU A 167     -19.165   7.356   5.469  1.00 43.70           C
ANISOU 1290  CD1 LEU A 167     5451   5425   5726   -230    221    784       C
ATOM   1291  CD2 LEU A 167     -18.124   5.194   6.202  1.00 38.55           C
ANISOU 1291  CD2 LEU A 167     4755   4921   4971   -198    316    628       C
ATOM   1292  N   PRO A 168     -15.646   8.712   3.207  1.00 43.29           N
ANISOU 1292  N   PRO A 168     5460   5534   5452   -488    400    992       N
ATOM   1293  CA  PRO A 168     -14.808   9.801   2.674  1.00 47.61           C
ANISOU 1293  CA  PRO A 168     6033   6071   5986   -601    436   1096       C
ATOM   1294  C   PRO A 168     -14.141  10.620   3.760  1.00 47.46           C
ANISOU 1294  C   PRO A 168     5958   5974   6100   -639    460   1066       C
ATOM   1295  O   PRO A 168     -13.125  11.272   3.497  1.00 51.22           O
ANISOU 1295  O   PRO A 168     6425   6472   6563   -745    518   1118       O
ATOM   1296  CB  PRO A 168     -15.799  10.648   1.864  1.00 49.88           C
ANISOU 1296  CB  PRO A 168     6418   6258   6275   -615    337   1229       C
ATOM   1297  CG  PRO A 168     -17.145  10.289   2.403  1.00 49.32           C
ANISOU 1297  CG  PRO A 168     6340   6113   6284   -500    247   1170       C
ATOM   1298  CD  PRO A 168     -17.049   8.845   2.782  1.00 42.34           C
ANISOU 1298  CD  PRO A 168     5400   5341   5347   -437    296   1043       C
ATOM   1299  N   THR A 169     -14.675  10.594   4.977  1.00 67.71           N
ANISOU 1299  N   THR A 169     8484   8455   8788   -562    421    980       N
ATOM   1300  CA  THR A 169     -14.104  11.301   6.113  1.00 67.23           C
ANISOU 1300  CA  THR A 169     8370   8321   8853   -584    436    930       C
ATOM   1301  C   THR A 169     -12.820  10.661   6.622  1.00 66.93           C
ANISOU 1301  C   THR A 169     8250   8397   8784   -604    526    836       C
ATOM   1302  O   THR A 169     -11.989  11.359   7.213  1.00 69.56           O
ANISOU 1302  O   THR A 169     8540   8699   9192   -662    553    819       O
ATOM   1303  CB  THR A 169     -15.149  11.350   7.240  1.00 67.23           C
ANISOU 1303  CB  THR A 169     8352   8221   8970   -488    369    853       C
ATOM   1304  OG1 THR A 169     -16.377  11.880   6.721  1.00 71.20           O
ANISOU 1304  OG1 THR A 169     8917   8630   9507   -455    278    925       O
ATOM   1305  CG2 THR A 169     -14.687  12.206   8.400  1.00 68.50           C
ANISOU 1305  CG2 THR A 169     8471   8294   9262   -505    370    800       C
ATOM   1306  N   GLY A 170     -12.616   9.374   6.358  1.00 44.14           N
ANISOU 1306  N   GLY A 170     5342   5638   5792   -556    565    773       N
ATOM   1307  CA  GLY A 170     -11.579   8.607   7.009  1.00 44.05           C
ANISOU 1307  CA  GLY A 170     5250   5720   5767   -537    624    660       C
ATOM   1308  C   GLY A 170     -12.083   7.747   8.145  1.00 40.92           C
ANISOU 1308  C   GLY A 170     4837   5301   5411   -433    589    551       C
ATOM   1309  O   GLY A 170     -11.274   7.094   8.816  1.00 42.33           O
ANISOU 1309  O   GLY A 170     4959   5539   5586   -405    617    455       O
ATOM   1310  N   VAL A 171     -13.390   7.732   8.381  1.00 34.61           N
ANISOU 1310  N   VAL A 171     4082   4419   4648   -381    525    565       N
ATOM   1311  CA  VAL A 171     -13.987   6.896   9.401  1.00 31.39           C
ANISOU 1311  CA  VAL A 171     3666   3997   4263   -300    497    475       C
ATOM   1312  C   VAL A 171     -14.536   5.641   8.725  1.00 31.83           C
ANISOU 1312  C   VAL A 171     3759   4118   4219   -253    483    465       C
ATOM   1313  O   VAL A 171     -14.629   5.549   7.512  1.00 31.74           O
ANISOU 1313  O   VAL A 171     3780   4150   4128   -273    486    527       O
ATOM   1314  CB  VAL A 171     -15.085   7.647  10.196  1.00 32.91           C
ANISOU 1314  CB  VAL A 171     3867   4072   4564   -276    443    475       C
ATOM   1315  CG1 VAL A 171     -14.502   8.880  10.872  1.00 34.50           C
ANISOU 1315  CG1 VAL A 171     4038   4200   4869   -319    449    472       C
ATOM   1316  CG2 VAL A 171     -16.251   8.025   9.295  1.00 34.19           C
ANISOU 1316  CG2 VAL A 171     4078   4186   4726   -270    390    559       C
ATOM   1317  N   HIS A 172     -14.890   4.651   9.543  1.00 28.97           N
ANISOU 1317  N   HIS A 172     3395   3759   3854   -194    465    387       N
ATOM   1318  CA  HIS A 172     -15.200   3.321   9.044  1.00 29.18           C
ANISOU 1318  CA  HIS A 172     3455   3841   3790   -153    449    359       C
ATOM   1319  C   HIS A 172     -16.611   2.908   9.438  1.00 30.01           C
ANISOU 1319  C   HIS A 172     3589   3893   3920   -122    397    353       C
ATOM   1320  O   HIS A 172     -17.188   3.415  10.405  1.00 27.74           O
ANISOU 1320  O   HIS A 172     3284   3543   3714   -120    384    338       O
ATOM   1321  CB  HIS A 172     -14.180   2.307   9.569  1.00 30.57           C
ANISOU 1321  CB  HIS A 172     3612   4076   3929   -117    468    268       C
ATOM   1322  CG  HIS A 172     -12.762   2.673   9.262  1.00 31.58           C
ANISOU 1322  CG  HIS A 172     3686   4273   4041   -146    523    254       C
ATOM   1323  ND1 HIS A 172     -11.948   3.323  10.166  1.00 31.21           N
ANISOU 1323  ND1 HIS A 172     3585   4209   4064   -166    544    222       N
ATOM   1324  CD2 HIS A 172     -12.016   2.493   8.146  1.00 32.68           C
ANISOU 1324  CD2 HIS A 172     3810   4509   4099   -163    564    261       C
ATOM   1325  CE1 HIS A 172     -10.760   3.520   9.622  1.00 34.76           C
ANISOU 1325  CE1 HIS A 172     3981   4742   4485   -199    596    211       C
ATOM   1326  NE2 HIS A 172     -10.775   3.026   8.397  1.00 33.59           N
ANISOU 1326  NE2 HIS A 172     3853   4668   4241   -199    615    234       N
ATOM   1327  N   ALA A 173     -17.160   1.970   8.668  1.00 24.72           N
ANISOU 1327  N   ALA A 173     2958   3256   3177   -101    369    355       N
ATOM   1328  CA  ALA A 173     -18.509   1.471   8.879  1.00 22.28           C
ANISOU 1328  CA  ALA A 173     2670   2911   2884    -85    320    349       C
ATOM   1329  C   ALA A 173     -18.538  -0.030   8.636  1.00 22.75           C
ANISOU 1329  C   ALA A 173     2771   3010   2865    -59    298    301       C
ATOM   1330  O   ALA A 173     -17.739  -0.566   7.863  1.00 23.63           O
ANISOU 1330  O   ALA A 173     2900   3180   2899    -44    310    286       O
ATOM   1331  CB  ALA A 173     -19.520   2.173   7.963  1.00 23.70           C
ANISOU 1331  CB  ALA A 173     2860   3067   3078    -96    280    422       C
ATOM   1332  N   GLY A 174     -19.468  -0.702   9.304  1.00 21.47           N
ANISOU 1332  N   GLY A 174     2621   2813   2722    -56    267    272       N
ATOM   1333  CA  GLY A 174     -19.591  -2.135   9.178  1.00 22.17           C
ANISOU 1333  CA  GLY A 174     2760   2913   2750    -40    233    229       C
ATOM   1334  C   GLY A 174     -20.929  -2.622   9.687  1.00 21.57           C
ANISOU 1334  C   GLY A 174     2693   2799   2703    -65    197    224       C
ATOM   1335  O   GLY A 174     -21.862  -1.843   9.891  1.00 22.19           O
ANISOU 1335  O   GLY A 174     2729   2859   2843    -85    197    250       O
ATOM   1336  N   THR A 175     -21.008  -3.932   9.897  1.00 23.03           N
ANISOU 1336  N   THR A 175     2932   2973   2847    -65    164    185       N
ATOM   1337  CA  THR A 175     -22.235  -4.600  10.304  1.00 23.31           C
ANISOU 1337  CA  THR A 175     2982   2978   2897   -108    131    180       C
ATOM   1338  C   THR A 175     -22.031  -5.310  11.635  1.00 23.35           C
ANISOU 1338  C   THR A 175     3024   2948   2899   -131    136    150       C
ATOM   1339  O   THR A 175     -20.911  -5.445  12.134  1.00 20.70           O
ANISOU 1339  O   THR A 175     2713   2608   2546    -99    147    126       O
ATOM   1340  CB  THR A 175     -22.687  -5.622   9.252  1.00 24.54           C
ANISOU 1340  CB  THR A 175     3187   3138   3000   -106     70    171       C
ATOM   1341  OG1 THR A 175     -21.788  -6.738   9.257  1.00 23.59           O
ANISOU 1341  OG1 THR A 175     3138   3003   2823    -75     44    126       O
ATOM   1342  CG2 THR A 175     -22.698  -5.003   7.867  1.00 22.64           C
ANISOU 1342  CG2 THR A 175     2928   2941   2733    -80     59    202       C
ATOM   1343  N   ASP A 176     -23.140  -5.770  12.211  1.00 26.41           N
ANISOU 1343  N   ASP A 176     3416   3316   3302   -191    125    152       N
ATOM   1344  CA  ASP A 176     -23.060  -6.754  13.276  1.00 25.28           C
ANISOU 1344  CA  ASP A 176     3340   3135   3130   -230    112    136       C
ATOM   1345  C   ASP A 176     -22.780  -8.124  12.660  1.00 26.38           C
ANISOU 1345  C   ASP A 176     3573   3234   3215   -216     39    119       C
ATOM   1346  O   ASP A 176     -22.655  -8.271  11.441  1.00 27.70           O
ANISOU 1346  O   ASP A 176     3743   3418   3364   -175      9    110       O
ATOM   1347  CB  ASP A 176     -24.338  -6.750  14.117  1.00 26.07           C
ANISOU 1347  CB  ASP A 176     3409   3240   3257   -317    136    145       C
ATOM   1348  CG  ASP A 176     -25.602  -6.938  13.288  1.00 30.46           C
ANISOU 1348  CG  ASP A 176     3927   3812   3836   -356    109    153       C
ATOM   1349  OD1 ASP A 176     -25.528  -7.487  12.169  1.00 29.36           O
ANISOU 1349  OD1 ASP A 176     3824   3660   3672   -329     52    153       O
ATOM   1350  OD2 ASP A 176     -26.683  -6.537  13.768  1.00 30.74           O
ANISOU 1350  OD2 ASP A 176     3890   3877   3914   -412    141    151       O
ATOM   1351  N   LEU A 177     -22.685  -9.148  13.501  1.00 25.96           N
ANISOU 1351  N   LEU A 177     3605   3127   3134   -250      5    113       N
ATOM   1352  CA  LEU A 177     -22.373 -10.475  12.988  1.00 25.60           C
ANISOU 1352  CA  LEU A 177     3659   3022   3047   -229    -79     89       C
ATOM   1353  C   LEU A 177     -23.581 -11.172  12.375  1.00 28.84           C
ANISOU 1353  C   LEU A 177     4089   3411   3459   -297   -123     99       C
ATOM   1354  O   LEU A 177     -23.470 -12.340  11.985  1.00 29.28           O
ANISOU 1354  O   LEU A 177     4235   3403   3486   -291   -203     75       O
ATOM   1355  CB  LEU A 177     -21.762 -11.338  14.093  1.00 25.14           C
ANISOU 1355  CB  LEU A 177     3701   2892   2957   -236   -120     85       C
ATOM   1356  CG  LEU A 177     -20.231 -11.318  14.130  1.00 25.24           C
ANISOU 1356  CG  LEU A 177     3730   2903   2955   -127   -139     41       C
ATOM   1357  CD1 LEU A 177     -19.658 -11.835  12.819  1.00 29.16           C
ANISOU 1357  CD1 LEU A 177     4241   3404   3435    -42   -188    -13       C
ATOM   1358  CD2 LEU A 177     -19.703  -9.919  14.428  1.00 27.48           C
ANISOU 1358  CD2 LEU A 177     3911   3261   3267    -98    -55     43       C
ATOM   1359  N   GLU A 178     -24.722 -10.491  12.279  1.00 25.38           N
ANISOU 1359  N   GLU A 178     3563   3020   3059   -356    -82    123       N
ATOM   1360  CA  GLU A 178     -25.878 -10.984  11.545  1.00 30.13           C
ANISOU 1360  CA  GLU A 178     4156   3619   3672   -413   -125    124       C
ATOM   1361  C   GLU A 178     -26.045 -10.291  10.198  1.00 28.56           C
ANISOU 1361  C   GLU A 178     3891   3477   3483   -354   -133    117       C
ATOM   1362  O   GLU A 178     -27.039 -10.531   9.506  1.00 31.33           O
ANISOU 1362  O   GLU A 178     4219   3838   3847   -392   -174    114       O
ATOM   1363  CB  GLU A 178     -27.147 -10.823  12.384  1.00 29.97           C
ANISOU 1363  CB  GLU A 178     4078   3621   3690   -528    -84    147       C
ATOM   1364  CG  GLU A 178     -27.215 -11.760  13.580  1.00 30.50           C
ANISOU 1364  CG  GLU A 178     4232   3629   3726   -620    -89    166       C
ATOM   1365  CD  GLU A 178     -28.512 -11.632  14.354  1.00 36.44           C
ANISOU 1365  CD  GLU A 178     4916   4426   4504   -748    -35    183       C
ATOM   1366  OE1 GLU A 178     -29.117 -10.540  14.327  1.00 37.54           O
ANISOU 1366  OE1 GLU A 178     4925   4646   4692   -740     26    171       O
ATOM   1367  OE2 GLU A 178     -28.925 -12.624  14.990  1.00 38.33           O
ANISOU 1367  OE2 GLU A 178     5231   4618   4714   -859    -55    206       O
ATOM   1368  N   GLY A 179     -25.101  -9.434   9.818  1.00 24.79           N
ANISOU 1368  N   GLY A 179     3385   3038   2996   -269    -98    117       N
ATOM   1369  CA  GLY A 179     -25.111  -8.808   8.513  1.00 23.71           C
ANISOU 1369  CA  GLY A 179     3208   2953   2846   -218   -108    122       C
ATOM   1370  C   GLY A 179     -25.860  -7.500   8.411  1.00 25.56           C
ANISOU 1370  C   GLY A 179     3343   3232   3138   -227    -73    159       C
ATOM   1371  O   GLY A 179     -26.023  -6.987   7.299  1.00 26.69           O
ANISOU 1371  O   GLY A 179     3464   3411   3268   -194    -96    175       O
ATOM   1372  N   ASN A 180     -26.319  -6.938   9.524  1.00 28.86           N
ANISOU 1372  N   ASN A 180     3703   3648   3614   -268    -23    169       N
ATOM   1373  CA  ASN A 180     -27.070  -5.690   9.498  1.00 28.12           C
ANISOU 1373  CA  ASN A 180     3510   3587   3589   -265      1    189       C
ATOM   1374  C   ASN A 180     -26.123  -4.523   9.748  1.00 28.37           C
ANISOU 1374  C   ASN A 180     3518   3625   3638   -213     54    208       C
ATOM   1375  O   ASN A 180     -25.434  -4.484  10.773  1.00 28.89           O
ANISOU 1375  O   ASN A 180     3596   3677   3704   -216    101    194       O
ATOM   1376  CB  ASN A 180     -28.189  -5.714  10.534  1.00 30.85           C
ANISOU 1376  CB  ASN A 180     3792   3940   3991   -338     27    172       C
ATOM   1377  CG  ASN A 180     -29.141  -6.877  10.334  1.00 32.98           C
ANISOU 1377  CG  ASN A 180     4080   4204   4248   -412    -22    156       C
ATOM   1378  OD1 ASN A 180     -29.221  -7.780  11.167  1.00 33.14           O
ANISOU 1378  OD1 ASN A 180     4146   4199   4246   -483    -11    147       O
ATOM   1379  ND2 ASN A 180     -29.870  -6.861   9.223  1.00 32.07           N
ANISOU 1379  ND2 ASN A 180     3933   4107   4145   -401    -85    156       N
ATOM   1380  N   PHE A 181     -26.096  -3.576   8.815  1.00 27.65           N
ANISOU 1380  N   PHE A 181     3396   3549   3559   -170     40    241       N
ATOM   1381  CA  PHE A 181     -25.178  -2.450   8.909  1.00 23.65           C
ANISOU 1381  CA  PHE A 181     2875   3041   3071   -133     83    266       C
ATOM   1382  C   PHE A 181     -25.544  -1.535  10.069  1.00 25.57           C
ANISOU 1382  C   PHE A 181     3048   3267   3400   -143    125    253       C
ATOM   1383  O   PHE A 181     -26.722  -1.292  10.346  1.00 24.14           O
ANISOU 1383  O   PHE A 181     2804   3089   3279   -160    113    237       O
ATOM   1384  CB  PHE A 181     -25.183  -1.652   7.605  1.00 27.40           C
ANISOU 1384  CB  PHE A 181     3348   3529   3534   -102     49    319       C
ATOM   1385  CG  PHE A 181     -24.085  -2.031   6.660  1.00 27.84           C
ANISOU 1385  CG  PHE A 181     3468   3617   3493    -81     51    333       C
ATOM   1386  CD1 PHE A 181     -22.779  -1.635   6.900  1.00 24.72           C
ANISOU 1386  CD1 PHE A 181     3081   3232   3082    -68    108    337       C
ATOM   1387  CD2 PHE A 181     -24.356  -2.787   5.532  1.00 26.34           C
ANISOU 1387  CD2 PHE A 181     3323   3457   3228    -74     -3    331       C
ATOM   1388  CE1 PHE A 181     -21.766  -1.988   6.033  1.00 25.59           C
ANISOU 1388  CE1 PHE A 181     3232   3391   3102    -50    121    335       C
ATOM   1389  CE2 PHE A 181     -23.347  -3.141   4.661  1.00 25.90           C
ANISOU 1389  CE2 PHE A 181     3318   3447   3076    -51      7    329       C
ATOM   1390  CZ  PHE A 181     -22.051  -2.744   4.912  1.00 25.42           C
ANISOU 1390  CZ  PHE A 181     3254   3405   2999    -40     74    329       C
ATOM   1391  N   TYR A 182     -24.520  -1.034  10.755  1.00 23.88           N
ANISOU 1391  N   TYR A 182     2838   3041   3194   -130    175    247       N
ATOM   1392  CA  TYR A 182     -24.694   0.079  11.677  1.00 25.21           C
ANISOU 1392  CA  TYR A 182     2944   3191   3444   -126    210    232       C
ATOM   1393  C   TYR A 182     -24.782   1.365  10.865  1.00 25.34           C
ANISOU 1393  C   TYR A 182     2931   3184   3514    -92    184    277       C
ATOM   1394  O   TYR A 182     -23.858   1.694  10.113  1.00 27.30           O
ANISOU 1394  O   TYR A 182     3216   3429   3729    -80    184    322       O
ATOM   1395  CB  TYR A 182     -23.537   0.149  12.672  1.00 21.65           C
ANISOU 1395  CB  TYR A 182     2512   2733   2981   -126    260    206       C
ATOM   1396  CG  TYR A 182     -23.489  -0.986  13.671  1.00 24.82           C
ANISOU 1396  CG  TYR A 182     2952   3144   3334   -159    276    167       C
ATOM   1397  CD1 TYR A 182     -24.300  -0.981  14.799  1.00 23.79           C
ANISOU 1397  CD1 TYR A 182     2787   3023   3229   -196    304    131       C
ATOM   1398  CD2 TYR A 182     -22.619  -2.054  13.496  1.00 21.38           C
ANISOU 1398  CD2 TYR A 182     2591   2709   2824   -153    260    165       C
ATOM   1399  CE1 TYR A 182     -24.254  -2.013  15.718  1.00 22.65           C
ANISOU 1399  CE1 TYR A 182     2694   2885   3027   -240    315    110       C
ATOM   1400  CE2 TYR A 182     -22.566  -3.091  14.409  1.00 22.32           C
ANISOU 1400  CE2 TYR A 182     2763   2818   2898   -184    257    140       C
ATOM   1401  CZ  TYR A 182     -23.385  -3.065  15.518  1.00 24.58           C
ANISOU 1401  CZ  TYR A 182     3027   3111   3202   -234    285    121       C
ATOM   1402  OH  TYR A 182     -23.334  -4.095  16.429  1.00 23.37           O
ANISOU 1402  OH  TYR A 182     2942   2946   2991   -278    279    111       O
ATOM   1403  N   GLY A 183     -25.893   2.084  11.000  1.00 27.21           N
ANISOU 1403  N   GLY A 183     3101   3404   3834    -79    160    265       N
ATOM   1404  CA  GLY A 183     -26.093   3.313  10.271  1.00 26.88           C
ANISOU 1404  CA  GLY A 183     3041   3321   3853    -42    114    311       C
ATOM   1405  C   GLY A 183     -26.882   3.114   8.993  1.00 28.86           C
ANISOU 1405  C   GLY A 183     3302   3582   4082    -29     37    355       C
ATOM   1406  O   GLY A 183     -27.290   1.998   8.654  1.00 28.95           O
ANISOU 1406  O   GLY A 183     3330   3635   4034    -51     21    341       O
ATOM   1407  N   PRO A 184     -27.108   4.198   8.255  1.00 31.24           N
ANISOU 1407  N   PRO A 184     3603   3837   4429      5    -22    409       N
ATOM   1408  CA  PRO A 184     -27.890   4.122   7.015  1.00 29.98           C
ANISOU 1408  CA  PRO A 184     3459   3685   4247     24   -113    454       C
ATOM   1409  C   PRO A 184     -27.131   3.564   5.821  1.00 33.50           C
ANISOU 1409  C   PRO A 184     3998   4167   4565      3   -122    520       C
ATOM   1410  O   PRO A 184     -27.640   3.646   4.699  1.00 37.25           O
ANISOU 1410  O   PRO A 184     4502   4646   5005     19   -201    569       O
ATOM   1411  CB  PRO A 184     -28.265   5.591   6.776  1.00 34.90           C
ANISOU 1411  CB  PRO A 184     4062   4230   4969     71   -179    494       C
ATOM   1412  CG  PRO A 184     -27.092   6.343   7.308  1.00 32.29           C
ANISOU 1412  CG  PRO A 184     3760   3854   4656     56   -117    515       C
ATOM   1413  CD  PRO A 184     -26.618   5.565   8.514  1.00 32.90           C
ANISOU 1413  CD  PRO A 184     3809   3976   4714     26    -20    435       C
ATOM   1414  N   PHE A 185     -25.948   2.998   6.029  1.00 28.94           N
ANISOU 1414  N   PHE A 185     3463   3619   3912    -26    -47    514       N
ATOM   1415  CA  PHE A 185     -25.063   2.651   4.929  1.00 30.03           C
ANISOU 1415  CA  PHE A 185     3679   3802   3930    -41    -41    565       C
ATOM   1416  C   PHE A 185     -25.464   1.333   4.275  1.00 31.55           C
ANISOU 1416  C   PHE A 185     3901   4050   4035    -43    -75    535       C
ATOM   1417  O   PHE A 185     -26.007   0.429   4.917  1.00 29.70           O
ANISOU 1417  O   PHE A 185     3641   3823   3821    -51    -73    468       O
ATOM   1418  CB  PHE A 185     -23.619   2.567   5.422  1.00 29.78           C
ANISOU 1418  CB  PHE A 185     3664   3789   3864    -62     48    552       C
ATOM   1419  CG  PHE A 185     -23.198   3.745   6.252  1.00 29.27           C
ANISOU 1419  CG  PHE A 185     3564   3664   3892    -67     82    563       C
ATOM   1420  CD1 PHE A 185     -23.038   4.993   5.673  1.00 30.43           C
ANISOU 1420  CD1 PHE A 185     3730   3764   4067    -75     56    645       C
ATOM   1421  CD2 PHE A 185     -22.971   3.608   7.611  1.00 27.87           C
ANISOU 1421  CD2 PHE A 185     3345   3473   3773    -67    132    492       C
ATOM   1422  CE1 PHE A 185     -22.654   6.082   6.433  1.00 30.38           C
ANISOU 1422  CE1 PHE A 185     3698   3691   4157    -82     77    649       C
ATOM   1423  CE2 PHE A 185     -22.586   4.693   8.377  1.00 27.19           C
ANISOU 1423  CE2 PHE A 185     3227   3332   3771    -70    157    491       C
ATOM   1424  CZ  PHE A 185     -22.428   5.931   7.786  1.00 29.13           C
ANISOU 1424  CZ  PHE A 185     3488   3524   4057    -76    129    565       C
ATOM   1425  N   VAL A 186     -25.191   1.241   2.976  1.00 30.77           N
ANISOU 1425  N   VAL A 186     3865   3992   3833    -43   -107    585       N
ATOM   1426  CA  VAL A 186     -25.365   0.020   2.201  1.00 30.86           C
ANISOU 1426  CA  VAL A 186     3919   4060   3745    -41   -140    551       C
ATOM   1427  C   VAL A 186     -24.028  -0.329   1.564  1.00 28.41           C
ANISOU 1427  C   VAL A 186     3667   3816   3313    -49    -83    556       C
ATOM   1428  O   VAL A 186     -23.194   0.547   1.311  1.00 32.18           O
ANISOU 1428  O   VAL A 186     4157   4303   3768    -64    -39    615       O
ATOM   1429  CB  VAL A 186     -26.466   0.164   1.127  1.00 33.69           C
ANISOU 1429  CB  VAL A 186     4293   4425   4082    -27   -247    589       C
ATOM   1430  CG1 VAL A 186     -27.806   0.476   1.776  1.00 34.85           C
ANISOU 1430  CG1 VAL A 186     4360   4522   4360    -14   -302    565       C
ATOM   1431  CG2 VAL A 186     -26.094   1.243   0.120  1.00 34.42           C
ANISOU 1431  CG2 VAL A 186     4438   4522   4119    -27   -270    692       C
ATOM   1432  N   ASP A 187     -23.818  -1.622   1.311  1.00 27.69           N
ANISOU 1432  N   ASP A 187     3607   3768   3146    -39    -85    487       N
ATOM   1433  CA  ASP A 187     -22.555  -2.090   0.737  1.00 24.61           C
ANISOU 1433  CA  ASP A 187     3258   3453   2642    -33    -31    462       C
ATOM   1434  C   ASP A 187     -22.591  -1.914  -0.783  1.00 30.60           C
ANISOU 1434  C   ASP A 187     4071   4281   3274    -35    -66    510       C
ATOM   1435  O   ASP A 187     -22.650  -2.866  -1.564  1.00 29.92           O
ANISOU 1435  O   ASP A 187     4028   4249   3092    -17   -100    459       O
ATOM   1436  CB  ASP A 187     -22.275  -3.532   1.141  1.00 26.10           C
ANISOU 1436  CB  ASP A 187     3460   3646   2809    -10    -30    358       C
ATOM   1437  CG  ASP A 187     -23.455  -4.450   0.901  1.00 26.43           C
ANISOU 1437  CG  ASP A 187     3525   3664   2854     -9   -118    320       C
ATOM   1438  OD1 ASP A 187     -24.545  -3.950   0.554  1.00 28.86           O
ANISOU 1438  OD1 ASP A 187     3817   3953   3193    -22   -179    367       O
ATOM   1439  OD2 ASP A 187     -23.289  -5.678   1.062  1.00 29.45           O
ANISOU 1439  OD2 ASP A 187     3939   4040   3212      6   -136    240       O
ATOM   1440  N   ARG A 188     -22.554  -0.648  -1.193  1.00 29.96           N
ANISOU 1440  N   ARG A 188     3996   4193   3193    -61    -63    613       N
ATOM   1441  CA  ARG A 188     -22.471  -0.264  -2.594  1.00 32.32           C
ANISOU 1441  CA  ARG A 188     4360   4560   3361    -78    -89    684       C
ATOM   1442  C   ARG A 188     -21.560   0.948  -2.705  1.00 33.31           C
ANISOU 1442  C   ARG A 188     4491   4695   3472   -127    -19    777       C
ATOM   1443  O   ARG A 188     -21.611   1.848  -1.861  1.00 33.04           O
ANISOU 1443  O   ARG A 188     4417   4574   3561   -140     -8    817       O
ATOM   1444  CB  ARG A 188     -23.855   0.051  -3.178  1.00 33.64           C
ANISOU 1444  CB  ARG A 188     4551   4686   3544    -65   -212    737       C
ATOM   1445  CG  ARG A 188     -23.833   0.490  -4.635  1.00 37.83           C
ANISOU 1445  CG  ARG A 188     5164   5281   3928    -85   -254    824       C
ATOM   1446  CD  ARG A 188     -25.176   1.055  -5.068  1.00 40.31           C
ANISOU 1446  CD  ARG A 188     5496   5534   4285    -65   -390    889       C
ATOM   1447  NE  ARG A 188     -25.134   1.587  -6.427  1.00 44.08           N
ANISOU 1447  NE  ARG A 188     6069   6065   4616    -88   -441    991       N
ATOM   1448  CZ  ARG A 188     -26.109   2.301  -6.981  1.00 45.38           C
ANISOU 1448  CZ  ARG A 188     6269   6177   4795    -73   -568   1075       C
ATOM   1449  NH1 ARG A 188     -27.209   2.571  -6.291  1.00 47.00           N
ANISOU 1449  NH1 ARG A 188     6407   6284   5167    -29   -652   1056       N
ATOM   1450  NH2 ARG A 188     -25.986   2.744  -8.224  1.00 48.73           N
ANISOU 1450  NH2 ARG A 188     6796   6654   5065   -101   -614   1175       N
ATOM   1451  N   GLN A 189     -20.727   0.969  -3.745  1.00 35.56           N
ANISOU 1451  N   GLN A 189     4822   5086   3604   -160     29    806       N
ATOM   1452  CA  GLN A 189     -19.739   2.032  -3.928  1.00 34.16           C
ANISOU 1452  CA  GLN A 189     4651   4934   3395   -228    108    894       C
ATOM   1453  C   GLN A 189     -20.418   3.234  -4.581  1.00 38.09           C
ANISOU 1453  C   GLN A 189     5214   5370   3888   -266     30   1042       C
ATOM   1454  O   GLN A 189     -20.312   3.481  -5.785  1.00 37.59           O
ANISOU 1454  O   GLN A 189     5228   5379   3676   -306     16   1121       O
ATOM   1455  CB  GLN A 189     -18.561   1.529  -4.753  1.00 36.97           C
ANISOU 1455  CB  GLN A 189     5018   5445   3582   -256    203    856       C
ATOM   1456  CG  GLN A 189     -17.385   2.487  -4.812  1.00 35.79           C
ANISOU 1456  CG  GLN A 189     4851   5340   3405   -342    308    927       C
ATOM   1457  CD  GLN A 189     -16.168   1.870  -5.472  1.00 39.34           C
ANISOU 1457  CD  GLN A 189     5281   5966   3702   -363    418    855       C
ATOM   1458  OE1 GLN A 189     -15.786   0.741  -5.165  1.00 39.65           O
ANISOU 1458  OE1 GLN A 189     5271   6057   3736   -296    444    712       O
ATOM   1459  NE2 GLN A 189     -15.557   2.607  -6.392  1.00 38.37           N
ANISOU 1459  NE2 GLN A 189     5195   5934   3450   -458    479    952       N
ATOM   1460  N   THR A 190     -21.134   3.997  -3.756  1.00 37.64           N
ANISOU 1460  N   THR A 190     5129   5177   3995   -249    -29   1078       N
ATOM   1461  CA  THR A 190     -21.816   5.198  -4.218  1.00 39.45           C
ANISOU 1461  CA  THR A 190     5417   5318   4254   -268   -123   1210       C
ATOM   1462  C   THR A 190     -21.931   6.181  -3.061  1.00 40.29           C
ANISOU 1462  C   THR A 190     5472   5289   4549   -265   -128   1228       C
ATOM   1463  O   THR A 190     -21.791   5.813  -1.892  1.00 38.52           O
ANISOU 1463  O   THR A 190     5165   5041   4431   -236    -78   1130       O
ATOM   1464  CB  THR A 190     -23.202   4.882  -4.791  1.00 39.93           C
ANISOU 1464  CB  THR A 190     5510   5356   4307   -208   -262   1212       C
ATOM   1465  OG1 THR A 190     -23.756   6.063  -5.385  1.00 43.08           O
ANISOU 1465  OG1 THR A 190     5979   5674   4717   -222   -366   1348       O
ATOM   1466  CG2 THR A 190     -24.133   4.387  -3.695  1.00 38.62           C
ANISOU 1466  CG2 THR A 190     5253   5121   4301   -139   -303   1107       C
ATOM   1467  N   ALA A 191     -22.203   7.439  -3.407  1.00 40.20           N
ANISOU 1467  N   ALA A 191     5517   5184   4572   -292   -198   1353       N
ATOM   1468  CA  ALA A 191     -22.220   8.520  -2.426  1.00 41.40           C
ANISOU 1468  CA  ALA A 191     5633   5199   4897   -293   -209   1375       C
ATOM   1469  C   ALA A 191     -23.245   8.254  -1.330  1.00 39.44           C
ANISOU 1469  C   ALA A 191     5296   4880   4811   -202   -259   1266       C
ATOM   1470  O   ALA A 191     -24.434   8.069  -1.609  1.00 42.37           O
ANISOU 1470  O   ALA A 191     5664   5227   5206   -140   -366   1255       O
ATOM   1471  CB  ALA A 191     -22.515   9.848  -3.120  1.00 41.83           C
ANISOU 1471  CB  ALA A 191     5784   5149   4961   -327   -309   1530       C
ATOM   1472  N   GLN A 192     -22.776   8.235  -0.083  1.00 45.75           N
ANISOU 1472  N   GLN A 192     6016   5655   5713   -200   -179   1184       N
ATOM   1473  CA  GLN A 192     -23.628   8.021   1.083  1.00 44.96           C
ANISOU 1473  CA  GLN A 192     5827   5501   5755   -130   -203   1077       C
ATOM   1474  C   GLN A 192     -23.115   8.895   2.216  1.00 45.54           C
ANISOU 1474  C   GLN A 192     5857   5490   5958   -142   -158   1057       C
ATOM   1475  O   GLN A 192     -21.953   8.773   2.615  1.00 47.03           O
ANISOU 1475  O   GLN A 192     6032   5718   6119   -192    -57   1037       O
ATOM   1476  CB  GLN A 192     -23.637   6.548   1.507  1.00 44.26           C
ANISOU 1476  CB  GLN A 192     5688   5509   5621   -109   -144    961       C
ATOM   1477  CG  GLN A 192     -24.177   5.591   0.458  1.00 42.94           C
ANISOU 1477  CG  GLN A 192     5559   5420   5334    -94   -194    960       C
ATOM   1478  CD  GLN A 192     -24.118   4.146   0.906  1.00 40.11           C
ANISOU 1478  CD  GLN A 192     5164   5136   4940    -80   -144    847       C
ATOM   1479  OE1 GLN A 192     -24.680   3.782   1.938  1.00 42.65           O
ANISOU 1479  OE1 GLN A 192     5419   5428   5357    -54   -141    768       O
ATOM   1480  NE2 GLN A 192     -23.432   3.314   0.132  1.00 39.95           N
ANISOU 1480  NE2 GLN A 192     5190   5211   4778    -99   -107    838       N
ATOM   1481  N   ALA A 193     -23.974   9.765   2.736  1.00 46.96           N
ANISOU 1481  N   ALA A 193     6006   5555   6280    -92   -237   1049       N
ATOM   1482  CA  ALA A 193     -23.587  10.686   3.795  1.00 48.43           C
ANISOU 1482  CA  ALA A 193     6156   5649   6597    -95   -211   1020       C
ATOM   1483  C   ALA A 193     -23.751  10.034   5.161  1.00 45.15           C
ANISOU 1483  C   ALA A 193     5641   5266   6246    -59   -147    878       C
ATOM   1484  O   ALA A 193     -24.749   9.356   5.425  1.00 47.07           O
ANISOU 1484  O   ALA A 193     5833   5544   6509     -7   -173    806       O
ATOM   1485  CB  ALA A 193     -24.416  11.968   3.725  1.00 48.32           C
ANISOU 1485  CB  ALA A 193     6158   5489   6710    -48   -335   1066       C
ATOM   1486  N   ALA A 194     -22.732  10.211   5.995  1.00 34.22           N
ANISOU 1486  N   ALA A 194     4235   3879   4886    -96    -63    842       N
ATOM   1487  CA  ALA A 194     -22.845   9.801   7.407  1.00 34.22           C
ANISOU 1487  CA  ALA A 194     4155   3895   4952    -65    -10    715       C
ATOM   1488  C   ALA A 194     -23.544  10.965   8.118  1.00 36.26           C
ANISOU 1488  C   ALA A 194     4373   4037   5366    -16    -70    680       C
ATOM   1489  O   ALA A 194     -23.445  12.116   7.643  1.00 40.55           O
ANISOU 1489  O   ALA A 194     4964   4478   5967    -24   -133    758       O
ATOM   1490  CB  ALA A 194     -21.478   9.537   7.985  1.00 33.41           C
ANISOU 1490  CB  ALA A 194     4045   3837   4811   -117     88    687       C
ATOM   1491  N   GLY A 195     -24.195  10.710   9.250  1.00 41.41           N
ANISOU 1491  N   GLY A 195     4947   4703   6085     31    -51    562       N
ATOM   1492  CA  GLY A 195     -24.884  11.817   9.939  1.00 47.43           C
ANISOU 1492  CA  GLY A 195     5660   5364   6995     90   -107    505       C
ATOM   1493  C   GLY A 195     -23.925  12.761  10.646  1.00 45.74           C
ANISOU 1493  C   GLY A 195     5457   5073   6850     63    -80    492       C
ATOM   1494  O   GLY A 195     -22.750  12.382  10.868  1.00 42.75           O
ANISOU 1494  O   GLY A 195     5099   4742   6403     -1     -1    501       O
ATOM   1495  N   THR A 196     -24.397  13.964  10.988  1.00 41.70           N
ANISOU 1495  N   THR A 196     4929   4440   6476    114   -153    463       N
ATOM   1496  CA  THR A 196     -23.542  14.901  11.760  1.00 37.80           C
ANISOU 1496  CA  THR A 196     4440   3860   6061     90   -136    432       C
ATOM   1497  C   THR A 196     -23.127  14.165  13.033  1.00 37.82           C
ANISOU 1497  C   THR A 196     4382   3960   6026     79    -31    314       C
ATOM   1498  O   THR A 196     -24.012  13.647  13.733  1.00 39.26           O
ANISOU 1498  O   THR A 196     4495   4206   6216    131    -11    212       O
ATOM   1499  CB  THR A 196     -24.299  16.167  12.170  1.00 37.63           C
ANISOU 1499  CB  THR A 196     4395   3699   6205    170   -232    374       C
ATOM   1500  OG1 THR A 196     -24.534  16.950  11.002  1.00 43.45           O
ANISOU 1500  OG1 THR A 196     5210   4321   6978    174   -346    499       O
ATOM   1501  CG2 THR A 196     -23.540  16.986  13.190  1.00 41.13           C
ANISOU 1501  CG2 THR A 196     4829   4067   6732    154   -211    304       C
ATOM   1502  N   ASP A 197     -21.830  14.097  13.309  1.00 40.55           N
ANISOU 1502  N   ASP A 197     4753   4326   6330     10     32    329       N
ATOM   1503  CA  ASP A 197     -21.415  13.358  14.491  1.00 42.00           C
ANISOU 1503  CA  ASP A 197     4890   4599   6467      3    115    224       C
ATOM   1504  C   ASP A 197     -21.448  14.267  15.710  1.00 43.84           C
ANISOU 1504  C   ASP A 197     5083   4764   6811     37    106    112       C
ATOM   1505  O   ASP A 197     -21.135  15.458  15.623  1.00 50.01           O
ANISOU 1505  O   ASP A 197     5887   5423   7693     31     52    131       O
ATOM   1506  CB  ASP A 197     -20.012  12.778  14.310  1.00 43.07           C
ANISOU 1506  CB  ASP A 197     5058   4800   6508    -73    180    270       C
ATOM   1507  CG  ASP A 197     -19.694  11.703  15.329  1.00 41.33           C
ANISOU 1507  CG  ASP A 197     4806   4685   6213    -71    250    180       C
ATOM   1508  OD1 ASP A 197     -20.644  11.105  15.878  1.00 40.46           O
ANISOU 1508  OD1 ASP A 197     4665   4623   6086    -29    259    115       O
ATOM   1509  OD2 ASP A 197     -18.497  11.458  15.585  1.00 38.87           O
ANISOU 1509  OD2 ASP A 197     4501   4409   5859   -115    292    176       O
ATOM   1510  N   THR A 198     -21.832  13.698  16.846  1.00 37.33           N
ANISOU 1510  N   THR A 198     4204   4019   5963     67    156     -6       N
ATOM   1511  CA  THR A 198     -21.911  14.420  18.104  1.00 38.15           C
ANISOU 1511  CA  THR A 198     4264   4086   6147    103    158   -134       C
ATOM   1512  C   THR A 198     -20.975  13.779  19.121  1.00 38.00           C
ANISOU 1512  C   THR A 198     4243   4150   6045     62    231   -193       C
ATOM   1513  O   THR A 198     -20.480  12.665  18.932  1.00 36.81           O
ANISOU 1513  O   THR A 198     4116   4090   5780     21    278   -148       O
ATOM   1514  CB  THR A 198     -23.350  14.444  18.637  1.00 42.24           C
ANISOU 1514  CB  THR A 198     4709   4632   6709    181    148   -239       C
ATOM   1515  OG1 THR A 198     -23.854  13.105  18.718  1.00 40.51           O
ANISOU 1515  OG1 THR A 198     4469   4547   6376    165    208   -242       O
ATOM   1516  CG2 THR A 198     -24.245  15.259  17.714  1.00 44.43           C
ANISOU 1516  CG2 THR A 198     4981   4807   7093    239     51   -197       C
ATOM   1517  N   THR A 199     -20.731  14.501  20.210  1.00 35.18           N
ANISOU 1517  N   THR A 199     3861   3756   5749     79    230   -300       N
ATOM   1518  CA  THR A 199     -19.843  14.032  21.263  1.00 33.37           C
ANISOU 1518  CA  THR A 199     3634   3596   5448     48    282   -365       C
ATOM   1519  C   THR A 199     -20.645  13.274  22.312  1.00 35.05           C
ANISOU 1519  C   THR A 199     3812   3920   5587     76    334   -466       C
ATOM   1520  O   THR A 199     -21.689  13.751  22.770  1.00 32.90           O
ANISOU 1520  O   THR A 199     3488   3642   5371    130    328   -556       O
ATOM   1521  CB  THR A 199     -19.098  15.204  21.905  1.00 34.42           C
ANISOU 1521  CB  THR A 199     3764   3636   5678     43    249   -432       C
ATOM   1522  OG1 THR A 199     -18.334  15.891  20.906  1.00 36.32           O
ANISOU 1522  OG1 THR A 199     4042   3776   5983     -6    206   -326       O
ATOM   1523  CG2 THR A 199     -18.161  14.709  22.994  1.00 33.27           C
ANISOU 1523  CG2 THR A 199     3621   3568   5454     14    290   -503       C
ATOM   1524  N   ILE A 200     -20.153  12.096  22.692  1.00 32.66           N
ANISOU 1524  N   ILE A 200     3536   3718   5155     37    384   -454       N
ATOM   1525  CA  ILE A 200     -20.819  11.265  23.688  1.00 30.62           C
ANISOU 1525  CA  ILE A 200     3264   3568   4803     40    436   -528       C
ATOM   1526  C   ILE A 200     -20.609  11.895  25.059  1.00 31.30           C
ANISOU 1526  C   ILE A 200     3330   3662   4902     57    447   -660       C
ATOM   1527  O   ILE A 200     -19.542  11.750  25.666  1.00 30.07           O
ANISOU 1527  O   ILE A 200     3208   3519   4698     31    448   -678       O
ATOM   1528  CB  ILE A 200     -20.298   9.818  23.645  1.00 30.56           C
ANISOU 1528  CB  ILE A 200     3311   3643   4657     -7    466   -464       C
ATOM   1529  CG1 ILE A 200     -20.196   9.339  22.195  1.00 29.23           C
ANISOU 1529  CG1 ILE A 200     3168   3455   4483    -21    446   -341       C
ATOM   1530  CG2 ILE A 200     -21.208   8.902  24.447  1.00 30.02           C
ANISOU 1530  CG2 ILE A 200     3239   3677   4491    -21    517   -510       C
ATOM   1531  CD1 ILE A 200     -19.387   8.073  22.020  1.00 28.59           C
ANISOU 1531  CD1 ILE A 200     3144   3429   4289    -55    457   -285       C
ATOM   1532  N   THR A 201     -21.634  12.596  25.551  1.00 31.88           N
ANISOU 1532  N   THR A 201     3342   3731   5039    106    452   -763       N
ATOM   1533  CA  THR A 201     -21.480  13.425  26.743  1.00 31.62           C
ANISOU 1533  CA  THR A 201     3285   3690   5038    134    452   -904       C
ATOM   1534  C   THR A 201     -21.185  12.585  27.979  1.00 29.32           C
ANISOU 1534  C   THR A 201     3023   3521   4597     97    509   -961       C
ATOM   1535  O   THR A 201     -20.296  12.921  28.771  1.00 30.44           O
ANISOU 1535  O   THR A 201     3189   3652   4723     91    494  -1022       O
ATOM   1536  CB  THR A 201     -22.737  14.269  26.957  1.00 32.11           C
ANISOU 1536  CB  THR A 201     3267   3736   5199    206    447  -1016       C
ATOM   1537  OG1 THR A 201     -23.028  15.007  25.763  1.00 33.38           O
ANISOU 1537  OG1 THR A 201     3416   3773   5496    244    376   -948       O
ATOM   1538  CG2 THR A 201     -22.537  15.239  28.110  1.00 35.03           C
ANISOU 1538  CG2 THR A 201     3612   4083   5613    245    438  -1174       C
ATOM   1539  N   VAL A 202     -21.925  11.489  28.168  1.00 29.74           N
ANISOU 1539  N   VAL A 202     3079   3687   4535     67    568   -942       N
ATOM   1540  CA  VAL A 202     -21.722  10.653  29.349  1.00 31.53           C
ANISOU 1540  CA  VAL A 202     3349   4026   4604     22    617   -982       C
ATOM   1541  C   VAL A 202     -20.322  10.054  29.353  1.00 29.99           C
ANISOU 1541  C   VAL A 202     3239   3812   4342    -13    582   -907       C
ATOM   1542  O   VAL A 202     -19.761   9.770  30.419  1.00 28.34           O
ANISOU 1542  O   VAL A 202     3075   3657   4035    -33    587   -957       O
ATOM   1543  CB  VAL A 202     -22.814   9.565  29.427  1.00 32.46           C
ANISOU 1543  CB  VAL A 202     3460   4256   4618    -23    684   -956       C
ATOM   1544  CG1 VAL A 202     -22.702   8.600  28.255  1.00 33.52           C
ANISOU 1544  CG1 VAL A 202     3637   4366   4734    -55    663   -807       C
ATOM   1545  CG2 VAL A 202     -22.744   8.822  30.756  1.00 31.77           C
ANISOU 1545  CG2 VAL A 202     3424   4285   4362    -78    736  -1002       C
ATOM   1546  N   ASN A 203     -19.726   9.871  28.172  1.00 26.03           N
ANISOU 1546  N   ASN A 203     2757   3242   3891    -18    542   -794       N
ATOM   1547  CA  ASN A 203     -18.362   9.360  28.105  1.00 24.86           C
ANISOU 1547  CA  ASN A 203     2669   3082   3695    -40    506   -738       C
ATOM   1548  C   ASN A 203     -17.353  10.419  28.533  1.00 26.33           C
ANISOU 1548  C   ASN A 203     2840   3207   3959    -24    463   -806       C
ATOM   1549  O   ASN A 203     -16.361  10.104  29.202  1.00 27.35           O
ANISOU 1549  O   ASN A 203     3006   3362   4025    -37    440   -829       O
ATOM   1550  CB  ASN A 203     -18.056   8.868  26.691  1.00 25.17           C
ANISOU 1550  CB  ASN A 203     2721   3082   3759    -51    487   -612       C
ATOM   1551  CG  ASN A 203     -18.678   7.516  26.397  1.00 25.16           C
ANISOU 1551  CG  ASN A 203     2761   3144   3655    -77    512   -544       C
ATOM   1552  OD1 ASN A 203     -19.451   6.988  27.196  1.00 25.33           O
ANISOU 1552  OD1 ASN A 203     2795   3236   3593    -97    550   -580       O
ATOM   1553  ND2 ASN A 203     -18.343   6.951  25.243  1.00 24.10           N
ANISOU 1553  ND2 ASN A 203     2647   2988   3521    -83    493   -447       N
ATOM   1554  N   VAL A 204     -17.583  11.678  28.150  1.00 25.81           N
ANISOU 1554  N   VAL A 204     2722   3051   4033      3    443   -839       N
ATOM   1555  CA  VAL A 204     -16.691  12.758  28.565  1.00 25.86           C
ANISOU 1555  CA  VAL A 204     2713   2986   4126      9    397   -909       C
ATOM   1556  C   VAL A 204     -16.686  12.888  30.082  1.00 25.88           C
ANISOU 1556  C   VAL A 204     2722   3049   4061     22    405  -1047       C
ATOM   1557  O   VAL A 204     -15.629  13.058  30.703  1.00 26.58           O
ANISOU 1557  O   VAL A 204     2829   3135   4136     10    368  -1092       O
ATOM   1558  CB  VAL A 204     -17.097  14.081  27.888  1.00 27.61           C
ANISOU 1558  CB  VAL A 204     2892   3083   4515     35    363   -917       C
ATOM   1559  CG1 VAL A 204     -16.299  15.241  28.464  1.00 28.93           C
ANISOU 1559  CG1 VAL A 204     3047   3166   4777     36    312  -1007       C
ATOM   1560  CG2 VAL A 204     -16.901  13.994  26.389  1.00 26.34           C
ANISOU 1560  CG2 VAL A 204     2740   2864   4405     10    347   -772       C
ATOM   1561  N   LEU A 205     -17.865  12.805  30.702  1.00 29.61           N
ANISOU 1561  N   LEU A 205     3176   3589   4484     45    454  -1120       N
ATOM   1562  CA  LEU A 205     -17.946  12.918  32.154  1.00 32.36           C
ANISOU 1562  CA  LEU A 205     3533   4015   4747     53    473  -1255       C
ATOM   1563  C   LEU A 205     -17.231  11.759  32.838  1.00 32.62           C
ANISOU 1563  C   LEU A 205     3643   4139   4611     10    475  -1221       C
ATOM   1564  O   LEU A 205     -16.532  11.957  33.838  1.00 32.79           O
ANISOU 1564  O   LEU A 205     3692   4185   4581     11    446  -1304       O
ATOM   1565  CB  LEU A 205     -19.408  12.987  32.591  1.00 35.46           C
ANISOU 1565  CB  LEU A 205     3879   4484   5113     77    541  -1338       C
ATOM   1566  CG  LEU A 205     -20.208  14.149  31.999  1.00 34.14           C
ANISOU 1566  CG  LEU A 205     3631   4224   5118    139    524  -1392       C
ATOM   1567  CD1 LEU A 205     -21.699  13.936  32.198  1.00 35.36           C
ANISOU 1567  CD1 LEU A 205     3722   4474   5240    160    595  -1452       C
ATOM   1568  CD2 LEU A 205     -19.764  15.470  32.607  1.00 33.87           C
ANISOU 1568  CD2 LEU A 205     3575   4106   5188    185    470  -1528       C
ATOM   1569  N   ALA A 206     -17.392  10.543  32.310  1.00 31.43           N
ANISOU 1569  N   ALA A 206     3534   4033   4375    -23    498  -1102       N
ATOM   1570  CA  ALA A 206     -16.660   9.402  32.852  1.00 28.68           C
ANISOU 1570  CA  ALA A 206     3271   3747   3879    -56    478  -1057       C
ATOM   1571  C   ALA A 206     -15.157   9.604  32.720  1.00 29.71           C
ANISOU 1571  C   ALA A 206     3413   3819   4056    -46    400  -1046       C
ATOM   1572  O   ALA A 206     -14.387   9.207  33.602  1.00 32.39           O
ANISOU 1572  O   ALA A 206     3806   4200   4301    -51    359  -1079       O
ATOM   1573  CB  ALA A 206     -17.094   8.117  32.148  1.00 29.04           C
ANISOU 1573  CB  ALA A 206     3359   3822   3852    -88    503   -930       C
ATOM   1574  N   TRP A 207     -14.722  10.225  31.622  1.00 30.34           N
ANISOU 1574  N   TRP A 207     3441   3808   4280    -37    377  -1001       N
ATOM   1575  CA  TRP A 207     -13.305  10.513  31.436  1.00 31.68           C
ANISOU 1575  CA  TRP A 207     3599   3931   4507    -40    313   -999       C
ATOM   1576  C   TRP A 207     -12.829  11.612  32.377  1.00 32.96           C
ANISOU 1576  C   TRP A 207     3735   4066   4722    -30    275  -1129       C
ATOM   1577  O   TRP A 207     -11.675  11.591  32.820  1.00 33.40           O
ANISOU 1577  O   TRP A 207     3797   4128   4766    -35    217  -1162       O
ATOM   1578  CB  TRP A 207     -13.048  10.893  29.978  1.00 29.95           C
ANISOU 1578  CB  TRP A 207     3333   3633   4413    -51    312   -908       C
ATOM   1579  CG  TRP A 207     -11.660  11.364  29.689  1.00 33.90           C
ANISOU 1579  CG  TRP A 207     3798   4090   4992    -70    262   -910       C
ATOM   1580  CD1 TRP A 207     -10.524  10.608  29.663  1.00 34.83           C
ANISOU 1580  CD1 TRP A 207     3924   4252   5059    -75    226   -887       C
ATOM   1581  CD2 TRP A 207     -11.262  12.699  29.358  1.00 35.24           C
ANISOU 1581  CD2 TRP A 207     3914   4165   5310    -91    238   -938       C
ATOM   1582  NE1 TRP A 207      -9.442  11.393  29.346  1.00 36.92           N
ANISOU 1582  NE1 TRP A 207     4129   4470   5430   -103    193   -905       N
ATOM   1583  CE2 TRP A 207      -9.869  12.680  29.154  1.00 36.90           C
ANISOU 1583  CE2 TRP A 207     4093   4378   5549   -122    200   -929       C
ATOM   1584  CE3 TRP A 207     -11.949  13.909  29.220  1.00 35.15           C
ANISOU 1584  CE3 TRP A 207     3877   4062   5417    -87    239   -972       C
ATOM   1585  CZ2 TRP A 207      -9.149  13.825  28.819  1.00 38.28           C
ANISOU 1585  CZ2 TRP A 207     4215   4470   5860   -167    172   -945       C
ATOM   1586  CZ3 TRP A 207     -11.233  15.044  28.888  1.00 36.98           C
ANISOU 1586  CZ3 TRP A 207     4071   4193   5785   -123    199   -984       C
ATOM   1587  CH2 TRP A 207      -9.848  14.993  28.689  1.00 36.18           C
ANISOU 1587  CH2 TRP A 207     3942   4101   5704   -172    171   -965       C
ATOM   1588  N   LEU A 208     -13.698  12.576  32.696  1.00 34.66           N
ANISOU 1588  N   LEU A 208     3918   4251   5001    -10    300  -1213       N
ATOM   1589  CA  LEU A 208     -13.339  13.595  33.675  1.00 34.78           C
ANISOU 1589  CA  LEU A 208     3915   4240   5058      5    260  -1355       C
ATOM   1590  C   LEU A 208     -13.237  13.010  35.077  1.00 35.37           C
ANISOU 1590  C   LEU A 208     4048   4428   4965      9    257  -1438       C
ATOM   1591  O   LEU A 208     -12.395  13.447  35.869  1.00 38.51           O
ANISOU 1591  O   LEU A 208     4449   4822   5359     12    198  -1529       O
ATOM   1592  CB  LEU A 208     -14.353  14.738  33.646  1.00 35.63           C
ANISOU 1592  CB  LEU A 208     3975   4285   5278     40    281  -1437       C
ATOM   1593  CG  LEU A 208     -14.289  15.660  32.426  1.00 37.57           C
ANISOU 1593  CG  LEU A 208     4176   4388   5710     37    253  -1377       C
ATOM   1594  CD1 LEU A 208     -15.382  16.716  32.490  1.00 35.80           C
ANISOU 1594  CD1 LEU A 208     3912   4098   5592     88    257  -1468       C
ATOM   1595  CD2 LEU A 208     -12.917  16.308  32.314  1.00 36.30           C
ANISOU 1595  CD2 LEU A 208     4004   4146   5643     -0    182  -1382       C
ATOM   1596  N   TYR A 209     -14.083  12.029  35.402  1.00 34.51           N
ANISOU 1596  N   TYR A 209     3985   4417   4710      1    316  -1404       N
ATOM   1597  CA  TYR A 209     -13.955  11.341  36.682  1.00 33.05           C
ANISOU 1597  CA  TYR A 209     3876   4341   4341    -11    310  -1453       C
ATOM   1598  C   TYR A 209     -12.644  10.569  36.759  1.00 34.67           C
ANISOU 1598  C   TYR A 209     4135   4550   4487    -21    230  -1394       C
ATOM   1599  O   TYR A 209     -11.993  10.545  37.809  1.00 34.14           O
ANISOU 1599  O   TYR A 209     4112   4526   4333    -16    174  -1469       O
ATOM   1600  CB  TYR A 209     -15.144  10.404  36.901  1.00 32.39           C
ANISOU 1600  CB  TYR A 209     3835   4356   4116    -39    394  -1408       C
ATOM   1601  CG  TYR A 209     -16.373  11.088  37.455  1.00 34.50           C
ANISOU 1601  CG  TYR A 209     4053   4677   4378    -27    471  -1524       C
ATOM   1602  CD1 TYR A 209     -16.417  11.522  38.773  1.00 36.86           C
ANISOU 1602  CD1 TYR A 209     4368   5051   4584    -20    476  -1668       C
ATOM   1603  CD2 TYR A 209     -17.492  11.297  36.659  1.00 35.13           C
ANISOU 1603  CD2 TYR A 209     4063   4739   4544    -18    535  -1501       C
ATOM   1604  CE1 TYR A 209     -17.541  12.148  39.282  1.00 39.06           C
ANISOU 1604  CE1 TYR A 209     4590   5392   4859     -2    552  -1794       C
ATOM   1605  CE2 TYR A 209     -18.618  11.922  37.158  1.00 36.89           C
ANISOU 1605  CE2 TYR A 209     4224   5019   4773      4    602  -1623       C
ATOM   1606  CZ  TYR A 209     -18.637  12.345  38.470  1.00 39.74           C
ANISOU 1606  CZ  TYR A 209     4596   5460   5042     13    615  -1774       C
ATOM   1607  OH  TYR A 209     -19.758  12.967  38.970  1.00 40.04           O
ANISOU 1607  OH  TYR A 209     4561   5568   5085     42    687  -1914       O
ATOM   1608  N   ALA A 210     -12.243   9.933  35.654  1.00 33.35           N
ANISOU 1608  N   ALA A 210     3964   4343   4366    -28    217  -1269       N
ATOM   1609  CA  ALA A 210     -10.960   9.238  35.621  1.00 34.00           C
ANISOU 1609  CA  ALA A 210     4077   4427   4415    -22    136  -1227       C
ATOM   1610  C   ALA A 210      -9.808  10.194  35.897  1.00 34.11           C
ANISOU 1610  C   ALA A 210     4035   4397   4530    -11     63  -1319       C
ATOM   1611  O   ALA A 210      -8.841   9.835  36.578  1.00 36.43           O
ANISOU 1611  O   ALA A 210     4359   4724   4759      2    -18  -1355       O
ATOM   1612  CB  ALA A 210     -10.771   8.548  34.270  1.00 31.88           C
ANISOU 1612  CB  ALA A 210     3792   4123   4197    -25    144  -1098       C
ATOM   1613  N   ALA A 211      -9.894  11.420  35.373  1.00 32.67           N
ANISOU 1613  N   ALA A 211     3769   4134   4508    -17     81  -1357       N
ATOM   1614  CA  ALA A 211      -8.856  12.411  35.636  1.00 33.44           C
ANISOU 1614  CA  ALA A 211     3811   4180   4714    -23     12  -1447       C
ATOM   1615  C   ALA A 211      -8.821  12.795  37.109  1.00 34.65           C
ANISOU 1615  C   ALA A 211     4001   4379   4787     -6    -28  -1591       C
ATOM   1616  O   ALA A 211      -7.742  12.966  37.688  1.00 35.16           O
ANISOU 1616  O   ALA A 211     4057   4450   4853     -4   -112  -1660       O
ATOM   1617  CB  ALA A 211      -9.078  13.645  34.764  1.00 31.83           C
ANISOU 1617  CB  ALA A 211     3533   3864   4698    -42     36  -1447       C
ATOM   1618  N   VAL A 212      -9.994  12.943  37.730  1.00 43.62           N
ANISOU 1618  N   VAL A 212     5170   5554   5848      7     32  -1646       N
ATOM   1619  CA  VAL A 212     -10.048  13.258  39.155  1.00 44.49           C
ANISOU 1619  CA  VAL A 212     5321   5728   5855     22      5  -1789       C
ATOM   1620  C   VAL A 212      -9.465  12.114  39.976  1.00 44.56           C
ANISOU 1620  C   VAL A 212     5422   5834   5675     21    -49  -1765       C
ATOM   1621  O   VAL A 212      -8.751  12.338  40.961  1.00 46.87           O
ANISOU 1621  O   VAL A 212     5739   6158   5911     32   -128  -1866       O
ATOM   1622  CB  VAL A 212     -11.494  13.579  39.578  1.00 44.31           C
ANISOU 1622  CB  VAL A 212     5303   5750   5784     35     97  -1855       C
ATOM   1623  CG1 VAL A 212     -11.560  13.873  41.069  1.00 48.07           C
ANISOU 1623  CG1 VAL A 212     5823   6312   6130     48     79  -2011       C
ATOM   1624  CG2 VAL A 212     -12.032  14.755  38.778  1.00 44.13           C
ANISOU 1624  CG2 VAL A 212     5192   5613   5960     52    125  -1885       C
ATOM   1625  N   ILE A 213      -9.759  10.872  39.582  1.00 41.48           N
ANISOU 1625  N   ILE A 213     5090   5486   5184     10    -19  -1633       N
ATOM   1626  CA  ILE A 213      -9.210   9.716  40.285  1.00 40.75           C
ANISOU 1626  CA  ILE A 213     5101   5465   4918     11    -87  -1593       C
ATOM   1627  C   ILE A 213      -7.692   9.684  40.168  1.00 39.41           C
ANISOU 1627  C   ILE A 213     4899   5258   4815     36   -207  -1604       C
ATOM   1628  O   ILE A 213      -6.997   9.249  41.096  1.00 41.79           O
ANISOU 1628  O   ILE A 213     5268   5609   5002     53   -301  -1643       O
ATOM   1629  CB  ILE A 213      -9.852   8.418  39.752  1.00 42.74           C
ANISOU 1629  CB  ILE A 213     5421   5743   5076     -9    -37  -1445       C
ATOM   1630  CG1 ILE A 213     -11.356   8.410  40.034  1.00 42.98           C
ANISOU 1630  CG1 ILE A 213     5476   5833   5022    -43     80  -1448       C
ATOM   1631  CG2 ILE A 213      -9.202   7.190  40.372  1.00 43.05           C
ANISOU 1631  CG2 ILE A 213     5577   5826   4952     -2   -129  -1390       C
ATOM   1632  CD1 ILE A 213     -12.104   7.295  39.334  1.00 43.42           C
ANISOU 1632  CD1 ILE A 213     5576   5899   5024    -75    138  -1306       C
ATOM   1633  N   ASN A 214      -7.149  10.162  39.048  1.00 46.35           N
ANISOU 1633  N   ASN A 214     5674   6058   5878     34   -207  -1574       N
ATOM   1634  CA  ASN A 214      -5.713  10.135  38.804  1.00 46.76           C
ANISOU 1634  CA  ASN A 214     5669   6088   6009     49   -306  -1587       C
ATOM   1635  C   ASN A 214      -5.033  11.466  39.116  1.00 48.05           C
ANISOU 1635  C   ASN A 214     5746   6206   6304     36   -353  -1716       C
ATOM   1636  O   ASN A 214      -3.907  11.698  38.664  1.00 47.68           O
ANISOU 1636  O   ASN A 214     5615   6131   6371     29   -413  -1727       O
ATOM   1637  CB  ASN A 214      -5.433   9.718  37.359  1.00 42.70           C
ANISOU 1637  CB  ASN A 214     5093   5533   5598     44   -275  -1471       C
ATOM   1638  CG  ASN A 214      -5.565   8.221  37.152  1.00 48.54           C
ANISOU 1638  CG  ASN A 214     5918   6314   6212     69   -285  -1364       C
ATOM   1639  OD1 ASN A 214      -4.614   7.468  37.363  1.00 47.50           O
ANISOU 1639  OD1 ASN A 214     5805   6207   6035    107   -381  -1362       O
ATOM   1640  ND2 ASN A 214      -6.748   7.782  36.739  1.00 46.29           N
ANISOU 1640  ND2 ASN A 214     5683   6030   5877     52   -195  -1279       N
ATOM   1641  N   GLY A 215      -5.690  12.344  39.874  1.00 57.81           N
ANISOU 1641  N   GLY A 215     6997   7438   7529     31   -328  -1821       N
ATOM   1642  CA  GLY A 215      -5.064  13.529  40.416  1.00 57.89           C
ANISOU 1642  CA  GLY A 215     6949   7407   7639     23   -393  -1962       C
ATOM   1643  C   GLY A 215      -5.342  14.819  39.669  1.00 60.43           C
ANISOU 1643  C   GLY A 215     7183   7615   8162     -9   -347  -1988       C
ATOM   1644  O   GLY A 215      -5.152  15.898  40.242  1.00 64.48           O
ANISOU 1644  O   GLY A 215     7668   8081   8749    -16   -390  -2120       O
ATOM   1645  N   ASP A 216      -5.778  14.745  38.413  1.00 54.69           N
ANISOU 1645  N   ASP A 216     6422   6835   7523    -29   -271  -1865       N
ATOM   1646  CA  ASP A 216      -6.040  15.946  37.624  1.00 55.96           C
ANISOU 1646  CA  ASP A 216     6514   6874   7874    -62   -239  -1868       C
ATOM   1647  C   ASP A 216      -7.358  16.561  38.082  1.00 57.67           C
ANISOU 1647  C   ASP A 216     6763   7071   8078    -32   -186  -1943       C
ATOM   1648  O   ASP A 216      -8.433  16.011  37.818  1.00 56.98           O
ANISOU 1648  O   ASP A 216     6711   7022   7918    -11   -105  -1876       O
ATOM   1649  CB  ASP A 216      -6.071  15.612  36.136  1.00 53.36           C
ANISOU 1649  CB  ASP A 216     6147   6506   7622    -93   -182  -1710       C
ATOM   1650  CG  ASP A 216      -4.706  15.731  35.483  1.00 58.31           C
ANISOU 1650  CG  ASP A 216     6693   7108   8353   -143   -230  -1677       C
ATOM   1651  OD1 ASP A 216      -3.751  16.149  36.171  1.00 61.13           O
ANISOU 1651  OD1 ASP A 216     7016   7469   8743   -157   -312  -1780       O
ATOM   1652  OD2 ASP A 216      -4.589  15.407  34.283  1.00 58.26           O
ANISOU 1652  OD2 ASP A 216     6654   7090   8394   -172   -184  -1554       O
ATOM   1653  N   ARG A 217      -7.280  17.705  38.768  1.00 55.18           N
ANISOU 1653  N   ARG A 217     6429   6696   7839    -27   -233  -2091       N
ATOM   1654  CA  ARG A 217      -8.456  18.340  39.351  1.00 55.43           C
ANISOU 1654  CA  ARG A 217     6481   6720   7859     16   -193  -2201       C
ATOM   1655  C   ARG A 217      -8.564  19.826  39.029  1.00 55.81           C
ANISOU 1655  C   ARG A 217     6479   6610   8118     11   -225  -2279       C
ATOM   1656  O   ARG A 217      -9.431  20.504  39.593  1.00 57.67           O
ANISOU 1656  O   ARG A 217     6720   6826   8364     60   -211  -2406       O
ATOM   1657  CB  ARG A 217      -8.466  18.162  40.874  1.00 54.64           C
ANISOU 1657  CB  ARG A 217     6437   6734   7591     49   -222  -2347       C
ATOM   1658  CG  ARG A 217      -8.303  16.734  41.352  1.00 56.42           C
ANISOU 1658  CG  ARG A 217     6735   7104   7598     51   -213  -2275       C
ATOM   1659  CD  ARG A 217      -8.312  16.673  42.869  1.00 59.93           C
ANISOU 1659  CD  ARG A 217     7245   7655   7868     75   -248  -2419       C
ATOM   1660  NE  ARG A 217      -9.666  16.582  43.409  1.00 59.94           N
ANISOU 1660  NE  ARG A 217     7285   7742   7748     98   -150  -2470       N
ATOM   1661  CZ  ARG A 217     -10.391  17.626  43.800  1.00 62.39           C
ANISOU 1661  CZ  ARG A 217     7561   8027   8117    131   -121  -2621       C
ATOM   1662  NH1 ARG A 217     -11.614  17.441  44.278  1.00 62.53           N
ANISOU 1662  NH1 ARG A 217     7599   8147   8014    151    -22  -2670       N
ATOM   1663  NH2 ARG A 217      -9.900  18.854  43.710  1.00 63.56           N
ANISOU 1663  NH2 ARG A 217     7652   8048   8451    142   -192  -2728       N
ATOM   1664  N   TRP A 218      -7.710  20.354  38.148  1.00 48.17           N
ANISOU 1664  N   TRP A 218     5462   5527   7315    -49   -270  -2212       N
ATOM   1665  CA  TRP A 218      -7.674  21.795  37.918  1.00 48.08           C
ANISOU 1665  CA  TRP A 218     5418   5346   7506    -68   -322  -2284       C
ATOM   1666  C   TRP A 218      -8.955  22.321  37.289  1.00 49.99           C
ANISOU 1666  C   TRP A 218     5664   5498   7833    -27   -272  -2257       C
ATOM   1667  O   TRP A 218      -9.245  23.517  37.408  1.00 51.31           O
ANISOU 1667  O   TRP A 218     5823   5530   8142     -9   -322  -2360       O
ATOM   1668  CB  TRP A 218      -6.480  22.163  37.034  1.00 48.63           C
ANISOU 1668  CB  TRP A 218     5436   5321   7720   -164   -370  -2193       C
ATOM   1669  CG  TRP A 218      -6.518  21.575  35.646  1.00 47.56           C
ANISOU 1669  CG  TRP A 218     5285   5182   7602   -205   -304  -1992       C
ATOM   1670  CD1 TRP A 218      -5.846  20.471  35.207  1.00 45.98           C
ANISOU 1670  CD1 TRP A 218     5068   5090   7313   -232   -277  -1881       C
ATOM   1671  CD2 TRP A 218      -7.248  22.073  34.514  1.00 48.61           C
ANISOU 1671  CD2 TRP A 218     5421   5200   7849   -218   -268  -1885       C
ATOM   1672  NE1 TRP A 218      -6.117  20.247  33.879  1.00 45.44           N
ANISOU 1672  NE1 TRP A 218     4990   4988   7288   -264   -217  -1719       N
ATOM   1673  CE2 TRP A 218      -6.975  21.216  33.430  1.00 45.64           C
ANISOU 1673  CE2 TRP A 218     5031   4878   7433   -260   -212  -1712       C
ATOM   1674  CE3 TRP A 218      -8.109  23.157  34.314  1.00 48.52           C
ANISOU 1674  CE3 TRP A 218     5426   5042   7968   -192   -287  -1924       C
ATOM   1675  CZ2 TRP A 218      -7.531  21.409  32.167  1.00 45.10           C
ANISOU 1675  CZ2 TRP A 218     4968   4729   7438   -283   -172  -1572       C
ATOM   1676  CZ3 TRP A 218      -8.660  23.346  33.060  1.00 48.01           C
ANISOU 1676  CZ3 TRP A 218     5368   4888   7984   -210   -257  -1780       C
ATOM   1677  CH2 TRP A 218      -8.370  22.477  32.004  1.00 48.04           C
ANISOU 1677  CH2 TRP A 218     5363   4957   7934   -259   -198  -1603       C
ATOM   1678  N   PHE A 219      -9.720  21.464  36.619  1.00 46.34           N
ANISOU 1678  N   PHE A 219     5213   5101   7293     -8   -187  -2128       N
ATOM   1679  CA  PHE A 219     -10.942  21.871  35.942  1.00 46.69           C
ANISOU 1679  CA  PHE A 219     5253   5070   7416     34   -147  -2094       C
ATOM   1680  C   PHE A 219     -12.155  21.856  36.855  1.00 44.28           C
ANISOU 1680  C   PHE A 219     4956   4847   7021    123   -102  -2233       C
ATOM   1681  O   PHE A 219     -13.191  22.413  36.488  1.00 47.23           O
ANISOU 1681  O   PHE A 219     5311   5151   7482    176    -86  -2256       O
ATOM   1682  CB  PHE A 219     -11.219  20.952  34.754  1.00 42.87           C
ANISOU 1682  CB  PHE A 219     4772   4625   6893     10    -80  -1896       C
ATOM   1683  CG  PHE A 219     -11.139  19.494  35.100  1.00 41.98           C
ANISOU 1683  CG  PHE A 219     4684   4688   6577     11    -23  -1843       C
ATOM   1684  CD1 PHE A 219     -12.247  18.818  35.588  1.00 41.10           C
ANISOU 1684  CD1 PHE A 219     4595   4691   6330     62     47  -1871       C
ATOM   1685  CD2 PHE A 219      -9.952  18.801  34.944  1.00 43.47           C
ANISOU 1685  CD2 PHE A 219     4874   4927   6715    -42    -44  -1769       C
ATOM   1686  CE1 PHE A 219     -12.170  17.476  35.908  1.00 40.29           C
ANISOU 1686  CE1 PHE A 219     4532   4733   6043     52     89  -1811       C
ATOM   1687  CE2 PHE A 219      -9.869  17.461  35.262  1.00 40.56           C
ANISOU 1687  CE2 PHE A 219     4541   4701   6169    -34    -10  -1720       C
ATOM   1688  CZ  PHE A 219     -10.980  16.796  35.744  1.00 40.99           C
ANISOU 1688  CZ  PHE A 219     4634   4852   6087      9     54  -1735       C
ATOM   1689  N   LEU A 220     -12.062  21.225  38.019  1.00 39.55           N
ANISOU 1689  N   LEU A 220     4382   4399   6245    139    -82  -2325       N
ATOM   1690  CA  LEU A 220     -13.181  21.236  38.943  1.00 41.48           C
ANISOU 1690  CA  LEU A 220     4629   4742   6389    210    -27  -2467       C
ATOM   1691  C   LEU A 220     -13.454  22.660  39.379  1.00 47.41           C
ANISOU 1691  C   LEU A 220     5353   5373   7288    266    -88  -2653       C
ATOM   1692  O   LEU A 220     -12.562  23.372  39.846  1.00 45.89           O
ANISOU 1692  O   LEU A 220     5166   5105   7165    248   -176  -2748       O
ATOM   1693  CB  LEU A 220     -12.890  20.365  40.160  1.00 41.82           C
ANISOU 1693  CB  LEU A 220     4720   4964   6205    202     -6  -2528       C
ATOM   1694  CG  LEU A 220     -12.731  18.881  39.839  1.00 40.81           C
ANISOU 1694  CG  LEU A 220     4633   4953   5919    158     46  -2356       C
ATOM   1695  CD1 LEU A 220     -12.400  18.122  41.103  1.00 41.59           C
ANISOU 1695  CD1 LEU A 220     4797   5207   5797    149     44  -2418       C
ATOM   1696  CD2 LEU A 220     -14.004  18.370  39.202  1.00 37.17           C
ANISOU 1696  CD2 LEU A 220     4157   4534   5433    174    145  -2271       C
ATOM   1697  N   ASN A 221     -14.696  23.080  39.225  1.00 56.48           N
ANISOU 1697  N   ASN A 221     6466   6501   8492    338    -48  -2715       N
ATOM   1698  CA  ASN A 221     -15.083  24.385  39.719  1.00 57.40           C
ANISOU 1698  CA  ASN A 221     6557   6511   8742    412   -107  -2917       C
ATOM   1699  C   ASN A 221     -16.066  24.174  40.864  1.00 61.20           C
ANISOU 1699  C   ASN A 221     7019   7175   9059    480    -30  -3073       C
ATOM   1700  O   ASN A 221     -16.616  23.083  41.062  1.00 59.57           O
ANISOU 1700  O   ASN A 221     6815   7143   8676    470     76  -3039       O
ATOM   1701  CB  ASN A 221     -15.691  25.283  38.621  1.00 59.52           C
ANISOU 1701  CB  ASN A 221     6795   6585   9237    453   -151  -2873       C
ATOM   1702  CG  ASN A 221     -16.948  24.699  38.016  1.00 57.17           C
ANISOU 1702  CG  ASN A 221     6460   6362   8901    498    -62  -2797       C
ATOM   1703  OD1 ASN A 221     -17.713  24.002  38.682  1.00 56.08           O
ANISOU 1703  OD1 ASN A 221     6299   6411   8598    529     34  -2864       O
ATOM   1704  ND2 ASN A 221     -17.193  25.015  36.754  1.00 58.46           N
ANISOU 1704  ND2 ASN A 221     6617   6379   9215    496    -97  -2660       N
ATOM   1705  N   ARG A 222     -16.223  25.213  41.671  1.00 85.90           N
ANISOU 1705  N   ARG A 222    10132  10282  12225    531    -84  -3209       N
ATOM   1706  CA  ARG A 222     -17.220  25.219  42.721  1.00 87.03           C
ANISOU 1706  CA  ARG A 222    10245  10595  12228    591    -15  -3339       C
ATOM   1707  C   ARG A 222     -18.474  25.956  42.288  1.00 91.33           C
ANISOU 1707  C   ARG A 222    10718  11083  12902    678    -10  -3378       C
ATOM   1708  O   ARG A 222     -18.808  26.959  42.934  1.00 91.83           O
ANISOU 1708  O   ARG A 222    10752  11121  13016    742    -58  -3515       O
ATOM   1709  CB  ARG A 222     -16.624  25.797  44.013  1.00 92.66           C
ANISOU 1709  CB  ARG A 222    10985  11349  12872    598    -73  -3481       C
ATOM   1710  CG  ARG A 222     -17.398  25.550  45.344  1.00 94.96           C
ANISOU 1710  CG  ARG A 222    11267  11863  12952    632     11  -3613       C
ATOM   1711  CD  ARG A 222     -17.079  24.217  46.022  1.00 97.52           C
ANISOU 1711  CD  ARG A 222    11654  12389  13012    564     90  -3571       C
ATOM   1712  NE  ARG A 222     -17.934  23.158  45.514  1.00 97.84           N
ANISOU 1712  NE  ARG A 222    11676  12541  12957    542    210  -3472       N
ATOM   1713  CZ  ARG A 222     -19.144  22.843  45.976  1.00100.26           C
ANISOU 1713  CZ  ARG A 222    11940  13012  13142    561    321  -3518       C
ATOM   1714  NH1 ARG A 222     -19.786  21.854  45.379  1.00 97.43           N
ANISOU 1714  NH1 ARG A 222    11567  12735  12717    526    419  -3408       N
ATOM   1715  NH2 ARG A 222     -19.704  23.456  47.015  1.00102.96           N
ANISOU 1715  NH2 ARG A 222    12251  13445  13425    608    338  -3669       N
ATOM   1716  N   PHE A 223     -19.057  25.554  41.142  1.00 59.54           N
ANISOU 1716  N   PHE A 223     6664   7012   8949    682     27  -3258       N
ATOM   1717  CA  PHE A 223     -20.425  25.733  40.662  1.00 57.82           C
ANISOU 1717  CA  PHE A 223     6369   6805   8792    754     65  -3266       C
ATOM   1718  C   PHE A 223     -21.083  24.405  40.253  1.00 59.30           C
ANISOU 1718  C   PHE A 223     6535   7145   8849    722    193  -3169       C
ATOM   1719  O   PHE A 223     -20.422  23.401  39.975  1.00 58.50           O
ANISOU 1719  O   PHE A 223     6486   7084   8658    646    235  -3062       O
ATOM   1720  CB  PHE A 223     -20.448  26.666  39.459  1.00 57.44           C
ANISOU 1720  CB  PHE A 223     6316   6511   8996    790    -44  -3193       C
ATOM   1721  CG  PHE A 223     -19.803  27.994  39.704  1.00 59.94           C
ANISOU 1721  CG  PHE A 223     6661   6654   9460    810   -177  -3264       C
ATOM   1722  CD1 PHE A 223     -18.567  28.303  39.160  1.00 59.87           C
ANISOU 1722  CD1 PHE A 223     6717   6471   9560    737   -264  -3170       C
ATOM   1723  CD2 PHE A 223     -20.414  28.920  40.534  1.00 62.32           C
ANISOU 1723  CD2 PHE A 223     6922   6974   9785    894   -213  -3432       C
ATOM   1724  CE1 PHE A 223     -17.970  29.540  39.408  1.00 62.30           C
ANISOU 1724  CE1 PHE A 223     7051   6619  10001    743   -387  -3233       C
ATOM   1725  CE2 PHE A 223     -19.822  30.152  40.788  1.00 64.66           C
ANISOU 1725  CE2 PHE A 223     7246   7105  10215    912   -339  -3503       C
ATOM   1726  CZ  PHE A 223     -18.601  30.461  40.223  1.00 65.56           C
ANISOU 1726  CZ  PHE A 223     7429   7042  10439    833   -426  -3399       C
ATOM   1727  N   THR A 224     -22.410  24.432  40.176  1.00 55.92           N
ANISOU 1727  N   THR A 224     6026   6798   8423    780    247  -3209       N
ATOM   1728  CA  THR A 224     -23.210  23.300  39.738  1.00 54.26           C
ANISOU 1728  CA  THR A 224     5779   6726   8113    752    362  -3123       C
ATOM   1729  C   THR A 224     -24.278  23.807  38.784  1.00 53.19           C
ANISOU 1729  C   THR A 224     5562   6502   8144    829    329  -3103       C
ATOM   1730  O   THR A 224     -24.478  25.014  38.630  1.00 57.53           O
ANISOU 1730  O   THR A 224     6089   6908   8863    907    224  -3171       O
ATOM   1731  CB  THR A 224     -23.852  22.572  40.924  1.00 53.73           C
ANISOU 1731  CB  THR A 224     5686   6921   7809    721    488  -3206       C
ATOM   1732  OG1 THR A 224     -24.221  21.247  40.525  1.00 54.63           O
ANISOU 1732  OG1 THR A 224     5799   7162   7796    651    598  -3087       O
ATOM   1733  CG2 THR A 224     -25.092  23.323  41.406  1.00 56.14           C
ANISOU 1733  CG2 THR A 224     5888   7292   8151    803    498  -3351       C
ATOM   1734  N   THR A 225     -24.984  22.862  38.168  1.00 68.64           N
ANISOU 1734  N   THR A 225     7480   8552  10049    805    414  -3010       N
ATOM   1735  CA  THR A 225     -25.903  23.151  37.086  1.00 67.15           C
ANISOU 1735  CA  THR A 225     7224   8277  10012    868    377  -2959       C
ATOM   1736  C   THR A 225     -27.132  22.266  37.227  1.00 66.91           C
ANISOU 1736  C   THR A 225     7106   8459   9856    852    499  -2966       C
ATOM   1737  O   THR A 225     -27.239  21.451  38.149  1.00 66.75           O
ANISOU 1737  O   THR A 225     7087   8642   9632    783    613  -3000       O
ATOM   1738  CB  THR A 225     -25.232  22.924  35.730  1.00 66.02           C
ANISOU 1738  CB  THR A 225     7138   7958   9987    842    322  -2782       C
ATOM   1739  OG1 THR A 225     -26.100  23.386  34.693  1.00 67.74           O
ANISOU 1739  OG1 THR A 225     7302   8072  10365    914    258  -2737       O
ATOM   1740  CG2 THR A 225     -24.951  21.439  35.520  1.00 62.67           C
ANISOU 1740  CG2 THR A 225     6747   7667   9397    740    430  -2645       C
ATOM   1741  N   THR A 226     -28.065  22.441  36.299  1.00 52.23           N
ANISOU 1741  N   THR A 226     5176   6550   8120    908    467  -2929       N
ATOM   1742  CA  THR A 226     -29.227  21.581  36.152  1.00 50.80           C
ANISOU 1742  CA  THR A 226     4906   6544   7853    885    568  -2909       C
ATOM   1743  C   THR A 226     -29.119  20.794  34.852  1.00 49.34           C
ANISOU 1743  C   THR A 226     4740   6296   7711    850    570  -2728       C
ATOM   1744  O   THR A 226     -28.333  21.128  33.960  1.00 48.36           O
ANISOU 1744  O   THR A 226     4683   5976   7717    867    479  -2628       O
ATOM   1745  CB  THR A 226     -30.531  22.390  36.165  1.00 54.16           C
ANISOU 1745  CB  THR A 226     5213   6984   8381    985    526  -3032       C
ATOM   1746  OG1 THR A 226     -30.517  23.355  35.104  1.00 54.87           O
ANISOU 1746  OG1 THR A 226     5312   6839   8696   1078    375  -2992       O
ATOM   1747  CG2 THR A 226     -30.709  23.105  37.496  1.00 56.46           C
ANISOU 1747  CG2 THR A 226     5473   7359   8619   1020    535  -3223       C
ATOM   1748  N   LEU A 227     -29.928  19.737  34.754  1.00 48.94           N
ANISOU 1748  N   LEU A 227     4630   6417   7547    793    676  -2682       N
ATOM   1749  CA  LEU A 227     -29.929  18.927  33.541  1.00 47.78           C
ANISOU 1749  CA  LEU A 227     4491   6231   7432    758    683  -2516       C
ATOM   1750  C   LEU A 227     -30.425  19.729  32.347  1.00 49.10           C
ANISOU 1750  C   LEU A 227     4617   6222   7816    861    556  -2480       C
ATOM   1751  O   LEU A 227     -29.925  19.564  31.227  1.00 47.04           O
ANISOU 1751  O   LEU A 227     4420   5826   7626    844    491  -2313       O
ATOM   1752  CB  LEU A 227     -30.785  17.677  33.739  1.00 48.72           C
ANISOU 1752  CB  LEU A 227     4551   6572   7388    668    816  -2483       C
ATOM   1753  CG  LEU A 227     -30.410  16.466  32.880  1.00 48.35           C
ANISOU 1753  CG  LEU A 227     4578   6526   7266    563    838  -2261       C
ATOM   1754  CD1 LEU A 227     -28.904  16.253  32.877  1.00 46.49           C
ANISOU 1754  CD1 LEU A 227     4505   6191   6969    497    794  -2126       C
ATOM   1755  CD2 LEU A 227     -31.130  15.222  33.372  1.00 46.12           C
ANISOU 1755  CD2 LEU A 227     4254   6469   6800    453    978  -2250       C
ATOM   1756  N   ASN A 228     -31.407  20.605  32.563  1.00 53.00           N
ANISOU 1756  N   ASN A 228     5026   6717   8394    950    502  -2606       N
ATOM   1757  CA  ASN A 228     -31.884  21.454  31.479  1.00 53.35           C
ANISOU 1757  CA  ASN A 228     5045   6585   8642   1054    361  -2577       C
ATOM   1758  C   ASN A 228     -30.797  22.424  31.034  1.00 53.81           C
ANISOU 1758  C   ASN A 228     5213   6390   8844   1094    228  -2526       C
ATOM   1759  O   ASN A 228     -30.358  22.392  29.879  1.00 54.80           O
ANISOU 1759  O   ASN A 228     5397   6360   9065   1094    156  -2375       O
ATOM   1760  CB  ASN A 228     -33.143  22.206  31.916  1.00 57.46           C
ANISOU 1760  CB  ASN A 228     5451   7166   9215   1144    329  -2741       C
ATOM   1761  CG  ASN A 228     -34.415  21.521  31.461  1.00 55.69           C
ANISOU 1761  CG  ASN A 228     5113   7079   8967   1140    376  -2729       C
ATOM   1762  OD1 ASN A 228     -34.445  20.870  30.417  1.00 57.89           O
ANISOU 1762  OD1 ASN A 228     5402   7324   9268   1113    366  -2584       O
ATOM   1763  ND2 ASN A 228     -35.475  21.666  32.242  1.00 56.61           N
ANISOU 1763  ND2 ASN A 228     5116   7354   9040   1163    427  -2884       N
ATOM   1764  N   ASP A 229     -30.313  23.261  31.959  1.00 51.91           N
ANISOU 1764  N   ASP A 229     5003   6108   8610   1116    198  -2645       N
ATOM   1765  CA  ASP A 229     -29.356  24.305  31.602  1.00 51.42           C
ANISOU 1765  CA  ASP A 229     5041   5801   8695   1145     62  -2608       C
ATOM   1766  C   ASP A 229     -28.097  23.735  30.958  1.00 50.98           C
ANISOU 1766  C   ASP A 229     5092   5648   8631   1059     70  -2440       C
ATOM   1767  O   ASP A 229     -27.518  24.368  30.068  1.00 51.00           O
ANISOU 1767  O   ASP A 229     5172   5430   8777   1069    -48  -2334       O
ATOM   1768  CB  ASP A 229     -28.988  25.126  32.838  1.00 53.35           C
ANISOU 1768  CB  ASP A 229     5298   6052   8921   1164     47  -2770       C
ATOM   1769  CG  ASP A 229     -30.147  25.959  33.350  1.00 57.74           C
ANISOU 1769  CG  ASP A 229     5754   6653   9530   1267      6  -2940       C
ATOM   1770  OD1 ASP A 229     -31.059  26.266  32.553  1.00 58.09           O
ANISOU 1770  OD1 ASP A 229     5745   6641   9684   1340    -65  -2922       O
ATOM   1771  OD2 ASP A 229     -30.147  26.307  34.550  1.00 62.47           O
ANISOU 1771  OD2 ASP A 229     6330   7347  10061   1277     41  -3097       O
ATOM   1772  N   PHE A 230     -27.657  22.549  31.386  1.00 49.36           N
ANISOU 1772  N   PHE A 230     4900   5604   8250    963    201  -2402       N
ATOM   1773  CA  PHE A 230     -26.495  21.936  30.752  1.00 48.08           C
ANISOU 1773  CA  PHE A 230     4860   5391   8016    839    195  -2175       C
ATOM   1774  C   PHE A 230     -26.816  21.484  29.333  1.00 45.69           C
ANISOU 1774  C   PHE A 230     4573   5039   7748    818    160  -1978       C
ATOM   1775  O   PHE A 230     -26.021  21.702  28.412  1.00 45.03           O
ANISOU 1775  O   PHE A 230     4581   4806   7722    773     84  -1813       O
ATOM   1776  CB  PHE A 230     -25.988  20.756  31.581  1.00 46.08           C
ANISOU 1776  CB  PHE A 230     4638   5334   7537    731    321  -2152       C
ATOM   1777  CG  PHE A 230     -24.909  19.961  30.898  1.00 43.93           C
ANISOU 1777  CG  PHE A 230     4471   5035   7185    616    321  -1930       C
ATOM   1778  CD1 PHE A 230     -23.592  20.391  30.924  1.00 44.87           C
ANISOU 1778  CD1 PHE A 230     4676   5039   7334    572    262  -1882       C
ATOM   1779  CD2 PHE A 230     -25.211  18.788  30.223  1.00 43.58           C
ANISOU 1779  CD2 PHE A 230     4432   5084   7040    555    377  -1781       C
ATOM   1780  CE1 PHE A 230     -22.597  19.665  30.293  1.00 43.13           C
ANISOU 1780  CE1 PHE A 230     4535   4808   7044    473    265  -1696       C
ATOM   1781  CE2 PHE A 230     -24.222  18.060  29.590  1.00 41.48           C
ANISOU 1781  CE2 PHE A 230     4258   4798   6705    462    375  -1596       C
ATOM   1782  CZ  PHE A 230     -22.913  18.499  29.626  1.00 39.21           C
ANISOU 1782  CZ  PHE A 230     4044   4406   6446    425    321  -1557       C
ATOM   1783  N   ASN A 231     -27.974  20.845  29.140  1.00 47.31           N
ANISOU 1783  N   ASN A 231     4687   5376   7913    843    218  -1994       N
ATOM   1784  CA  ASN A 231     -28.351  20.372  27.813  1.00 47.47           C
ANISOU 1784  CA  ASN A 231     4718   5361   7957    825    182  -1819       C
ATOM   1785  C   ASN A 231     -28.533  21.515  26.823  1.00 48.82           C
ANISOU 1785  C   ASN A 231     4908   5310   8331    915     26  -1782       C
ATOM   1786  O   ASN A 231     -28.462  21.286  25.611  1.00 47.84           O
ANISOU 1786  O   ASN A 231     4838   5113   8226    884    -29  -1602       O
ATOM   1787  CB  ASN A 231     -29.630  19.537  27.895  1.00 46.11           C
ANISOU 1787  CB  ASN A 231     4430   5377   7715    836    268  -1871       C
ATOM   1788  CG  ASN A 231     -29.372  18.130  28.395  1.00 47.67           C
ANISOU 1788  CG  ASN A 231     4651   5764   7696    709    404  -1809       C
ATOM   1789  OD1 ASN A 231     -28.244  17.638  28.346  1.00 45.40           O
ANISOU 1789  OD1 ASN A 231     4477   5456   7318    618    417  -1684       O
ATOM   1790  ND2 ASN A 231     -30.419  17.472  28.879  1.00 46.03           N
ANISOU 1790  ND2 ASN A 231     4338   5741   7409    700    502  -1897       N
ATOM   1791  N   LEU A 232     -28.770  22.736  27.308  1.00 55.08           N
ANISOU 1791  N   LEU A 232     5665   5990   9272   1025    -53  -1948       N
ATOM   1792  CA  LEU A 232     -28.751  23.891  26.418  1.00 55.81           C
ANISOU 1792  CA  LEU A 232     5809   5836   9561   1099   -220  -1897       C
ATOM   1793  C   LEU A 232     -27.337  24.175  25.922  1.00 56.03           C
ANISOU 1793  C   LEU A 232     5986   5709   9594    995   -273  -1726       C
ATOM   1794  O   LEU A 232     -27.139  24.493  24.744  1.00 56.67           O
ANISOU 1794  O   LEU A 232     6145   5638   9748    977   -371  -1557       O
ATOM   1795  CB  LEU A 232     -29.338  25.116  27.124  1.00 60.89           C
ANISOU 1795  CB  LEU A 232     6396   6411  10328   1222   -300  -2102       C
ATOM   1796  CG  LEU A 232     -30.858  25.313  27.044  1.00 63.71           C
ANISOU 1796  CG  LEU A 232     6636   6854  10716   1321   -331  -2196       C
ATOM   1797  CD1 LEU A 232     -31.592  24.576  28.157  1.00 63.21           C
ANISOU 1797  CD1 LEU A 232     6449   7063  10504   1309   -177  -2352       C
ATOM   1798  CD2 LEU A 232     -31.213  26.800  27.047  1.00 67.54           C
ANISOU 1798  CD2 LEU A 232     7138   7173  11352   1420   -491  -2276       C
ATOM   1799  N   VAL A 233     -26.342  24.059  26.805  1.00 50.80           N
ANISOU 1799  N   VAL A 233     5363   5090   8850    921   -208  -1766       N
ATOM   1800  CA  VAL A 233     -24.952  24.213  26.385  1.00 50.96           C
ANISOU 1800  CA  VAL A 233     5503   4995   8863    808   -241  -1612       C
ATOM   1801  C   VAL A 233     -24.519  23.028  25.530  1.00 49.35           C
ANISOU 1801  C   VAL A 233     5346   4887   8517    695   -173  -1399       C
ATOM   1802  O   VAL A 233     -23.742  23.180  24.580  1.00 48.29           O
ANISOU 1802  O   VAL A 233     5300   4641   8406    620   -224  -1225       O
ATOM   1803  CB  VAL A 233     -24.040  24.389  27.614  1.00 51.40           C
ANISOU 1803  CB  VAL A 233     5573   5084   8872    768   -198  -1732       C
ATOM   1804  CG1 VAL A 233     -22.575  24.453  27.197  1.00 49.31           C
ANISOU 1804  CG1 VAL A 233     5412   4728   8595    642   -222  -1578       C
ATOM   1805  CG2 VAL A 233     -24.431  25.636  28.394  1.00 51.82           C
ANISOU 1805  CG2 VAL A 233     5589   5026   9076    884   -278  -1950       C
ATOM   1806  N   ALA A 234     -25.022  21.833  25.848  1.00 47.17           N
ANISOU 1806  N   ALA A 234     5012   4818   8091    678    -58  -1414       N
ATOM   1807  CA  ALA A 234     -24.587  20.627  25.150  1.00 45.06           C
ANISOU 1807  CA  ALA A 234     4790   4646   7683    576      6  -1234       C
ATOM   1808  C   ALA A 234     -24.934  20.686  23.667  1.00 45.06           C
ANISOU 1808  C   ALA A 234     4824   4555   7742    579    -68  -1071       C
ATOM   1809  O   ALA A 234     -24.098  20.375  22.810  1.00 45.79           O
ANISOU 1809  O   ALA A 234     4997   4612   7789    492    -75   -901       O
ATOM   1810  CB  ALA A 234     -25.211  19.393  25.805  1.00 43.09           C
ANISOU 1810  CB  ALA A 234     4476   4619   7277    560    129  -1291       C
ATOM   1811  N   MET A 235     -26.167  21.089  23.341  1.00 47.57           N
ANISOU 1811  N   MET A 235     5078   4840   8157    682   -128  -1128       N
ATOM   1812  CA  MET A 235     -26.577  21.126  21.940  1.00 50.87           C
ANISOU 1812  CA  MET A 235     5531   5177   8621    693   -211   -976       C
ATOM   1813  C   MET A 235     -25.871  22.240  21.173  1.00 48.92           C
ANISOU 1813  C   MET A 235     5389   4705   8493    677   -335   -868       C
ATOM   1814  O   MET A 235     -25.735  22.156  19.948  1.00 50.05           O
ANISOU 1814  O   MET A 235     5604   4787   8627    636   -387   -692       O
ATOM   1815  CB  MET A 235     -28.095  21.276  21.833  1.00 53.10           C
ANISOU 1815  CB  MET A 235     5707   5486   8982    815   -255  -1077       C
ATOM   1816  CG  MET A 235     -28.625  21.220  20.401  1.00 58.69           C
ANISOU 1816  CG  MET A 235     6447   6128   9724    833   -348   -927       C
ATOM   1817  SD  MET A 235     -30.236  21.993  20.174  1.00 75.05           S
ANISOU 1817  SD  MET A 235     8409   8137  11968   1009   -473  -1054       S
ATOM   1818  CE  MET A 235     -31.099  21.380  21.617  1.00 61.88           C
ANISOU 1818  CE  MET A 235     6567   6701  10244   1051   -330  -1295       C
ATOM   1819  N   LYS A 236     -25.412  23.285  21.863  1.00 52.07           N
ANISOU 1819  N   LYS A 236     5806   4979   9000    702   -385   -967       N
ATOM   1820  CA  LYS A 236     -24.670  24.337  21.175  1.00 51.42           C
ANISOU 1820  CA  LYS A 236     5832   4675   9029    663   -501   -855       C
ATOM   1821  C   LYS A 236     -23.345  23.812  20.637  1.00 52.51           C
ANISOU 1821  C   LYS A 236     6056   4840   9054    506   -441   -678       C
ATOM   1822  O   LYS A 236     -22.937  24.164  19.525  1.00 50.62           O
ANISOU 1822  O   LYS A 236     5907   4485   8840    444   -508   -505       O
ATOM   1823  CB  LYS A 236     -24.435  25.528  22.107  1.00 53.30           C
ANISOU 1823  CB  LYS A 236     6069   4774   9408    716   -567  -1013       C
ATOM   1824  CG  LYS A 236     -24.228  26.840  21.362  1.00 59.19           C
ANISOU 1824  CG  LYS A 236     6915   5248  10324    724   -732   -930       C
ATOM   1825  CD  LYS A 236     -23.456  27.859  22.186  1.00 61.52           C
ANISOU 1825  CD  LYS A 236     7244   5402  10728    708   -782  -1035       C
ATOM   1826  CE  LYS A 236     -22.483  28.645  21.314  1.00 60.33           C
ANISOU 1826  CE  LYS A 236     7230   5041  10651    592   -876   -851       C
ATOM   1827  NZ  LYS A 236     -21.671  27.755  20.436  1.00 61.32           N
ANISOU 1827  NZ  LYS A 236     7404   5272  10622    440   -787   -636       N
ATOM   1828  N   TYR A 237     -22.664  22.961  21.404  1.00 47.71           N
ANISOU 1828  N   TYR A 237     5420   4390   8317    441   -318   -720       N
ATOM   1829  CA  TYR A 237     -21.383  22.393  21.005  1.00 45.62           C
ANISOU 1829  CA  TYR A 237     5214   4174   7947    305   -257   -582       C
ATOM   1830  C   TYR A 237     -21.522  20.989  20.428  1.00 42.67           C
ANISOU 1830  C   TYR A 237     4830   3971   7410    267   -169   -483       C
ATOM   1831  O   TYR A 237     -20.542  20.236  20.407  1.00 41.87           O
ANISOU 1831  O   TYR A 237     4750   3964   7197    177    -94   -421       O
ATOM   1832  CB  TYR A 237     -20.419  22.385  22.191  1.00 44.63           C
ANISOU 1832  CB  TYR A 237     5072   4095   7790    261   -201   -690       C
ATOM   1833  CG  TYR A 237     -20.021  23.767  22.651  1.00 47.94           C
ANISOU 1833  CG  TYR A 237     5517   4332   8367    271   -292   -770       C
ATOM   1834  CD1 TYR A 237     -19.014  24.470  22.004  1.00 49.90           C
ANISOU 1834  CD1 TYR A 237     5842   4437   8681    170   -349   -648       C
ATOM   1835  CD2 TYR A 237     -20.652  24.370  23.730  1.00 50.46           C
ANISOU 1835  CD2 TYR A 237     5783   4623   8767    376   -322   -971       C
ATOM   1836  CE1 TYR A 237     -18.645  25.734  22.419  1.00 52.58           C
ANISOU 1836  CE1 TYR A 237     6212   4595   9172    168   -441   -719       C
ATOM   1837  CE2 TYR A 237     -20.290  25.634  24.154  1.00 52.60           C
ANISOU 1837  CE2 TYR A 237     6083   4716   9189    390   -416  -1055       C
ATOM   1838  CZ  TYR A 237     -19.286  26.311  23.495  1.00 52.80           C
ANISOU 1838  CZ  TYR A 237     6192   4585   9286    283   -480   -925       C
ATOM   1839  OH  TYR A 237     -18.924  27.570  23.915  1.00 55.36           O
ANISOU 1839  OH  TYR A 237     6550   4717   9766    286   -582  -1007       O
ATOM   1840  N   ASN A 238     -22.719  20.628  19.959  1.00 46.77           N
ANISOU 1840  N   ASN A 238     5315   4532   7924    338   -185   -477       N
ATOM   1841  CA  ASN A 238     -22.979  19.319  19.358  1.00 46.27           C
ANISOU 1841  CA  ASN A 238     5244   4617   7719    307   -117   -390       C
ATOM   1842  C   ASN A 238     -22.635  18.187  20.321  1.00 41.95           C
ANISOU 1842  C   ASN A 238     4659   4245   7037    272      3   -461       C
ATOM   1843  O   ASN A 238     -22.093  17.152  19.929  1.00 43.02           O
ANISOU 1843  O   ASN A 238     4822   4478   7047    204     63   -372       O
ATOM   1844  CB  ASN A 238     -22.234  19.159  18.032  1.00 46.25           C
ANISOU 1844  CB  ASN A 238     5328   4578   7666    218   -134   -194       C
ATOM   1845  CG  ASN A 238     -22.921  19.882  16.892  1.00 52.89           C
ANISOU 1845  CG  ASN A 238     6214   5289   8594    257   -250    -98       C
ATOM   1846  OD1 ASN A 238     -24.147  20.003  16.870  1.00 54.84           O
ANISOU 1846  OD1 ASN A 238     6412   5527   8900    356   -303   -159       O
ATOM   1847  ND2 ASN A 238     -22.137  20.370  15.939  1.00 53.97           N
ANISOU 1847  ND2 ASN A 238     6442   5328   8735    175   -293     54       N
ATOM   1848  N   TYR A 239     -22.935  18.399  21.596  1.00 37.56           N
ANISOU 1848  N   TYR A 239     4044   3726   6503    321     31   -627       N
ATOM   1849  CA  TYR A 239     -22.889  17.333  22.578  1.00 34.87           C
ANISOU 1849  CA  TYR A 239     3669   3554   6028    297    135   -702       C
ATOM   1850  C   TYR A 239     -24.268  16.710  22.690  1.00 38.09           C
ANISOU 1850  C   TYR A 239     4002   4069   6400    349    169   -759       C
ATOM   1851  O   TYR A 239     -25.293  17.385  22.569  1.00 39.98           O
ANISOU 1851  O   TYR A 239     4184   4258   6747    433    116   -826       O
ATOM   1852  CB  TYR A 239     -22.438  17.848  23.945  1.00 35.41           C
ANISOU 1852  CB  TYR A 239     3717   3624   6113    310    153   -852       C
ATOM   1853  CG  TYR A 239     -20.942  17.847  24.142  1.00 35.07           C
ANISOU 1853  CG  TYR A 239     3732   3559   6034    230    161   -808       C
ATOM   1854  CD1 TYR A 239     -20.102  18.435  23.208  1.00 38.95           C
ANISOU 1854  CD1 TYR A 239     4278   3926   6593    179    104   -688       C
ATOM   1855  CD2 TYR A 239     -20.370  17.270  25.269  1.00 36.41           C
ANISOU 1855  CD2 TYR A 239     3899   3835   6098    202    223   -887       C
ATOM   1856  CE1 TYR A 239     -18.734  18.443  23.384  1.00 38.31           C
ANISOU 1856  CE1 TYR A 239     4230   3839   6487    102    115   -659       C
ATOM   1857  CE2 TYR A 239     -19.001  17.274  25.455  1.00 36.83           C
ANISOU 1857  CE2 TYR A 239     3993   3873   6127    137    220   -857       C
ATOM   1858  CZ  TYR A 239     -18.188  17.863  24.509  1.00 35.09           C
ANISOU 1858  CZ  TYR A 239     3809   3538   5986     87    169   -749       C
ATOM   1859  OH  TYR A 239     -16.825  17.871  24.687  1.00 35.51           O
ANISOU 1859  OH  TYR A 239     3882   3588   6021     17    169   -729       O
ATOM   1860  N   GLU A 240     -24.275  15.372  22.640  1.00 51.14           N
ANISOU 1860  N   GLU A 240     5664   5857   7911    293    244   -705       N
ATOM   1861  CA  GLU A 240     -25.508  14.542  22.715  1.00 50.55           C
ANISOU 1861  CA  GLU A 240     5523   5905   7780    310    291   -741       C
ATOM   1862  C   GLU A 240     -26.079  14.809  24.097  1.00 49.79           C
ANISOU 1862  C   GLU A 240     5349   5882   7685    349    342   -921       C
ATOM   1863  O   GLU A 240     -25.277  14.804  25.048  1.00 49.11           O
ANISOU 1863  O   GLU A 240     5294   5823   7543    318    380   -974       O
ATOM   1864  CB  GLU A 240     -25.105  13.069  22.687  1.00 52.68           C
ANISOU 1864  CB  GLU A 240     5839   6291   7888    226    362   -660       C
ATOM   1865  CG  GLU A 240     -25.589  12.311  21.470  1.00 50.90           C
ANISOU 1865  CG  GLU A 240     5625   6084   7630    207    343   -544       C
ATOM   1866  CD  GLU A 240     -25.697  10.824  21.749  1.00 54.48           C
ANISOU 1866  CD  GLU A 240     6095   6667   7937    141    417   -520       C
ATOM   1867  OE1 GLU A 240     -24.896  10.325  22.565  1.00 54.51           O
ANISOU 1867  OE1 GLU A 240     6143   6717   7851     96    465   -535       O
ATOM   1868  OE2 GLU A 240     -26.587  10.176  21.166  1.00 56.84           O
ANISOU 1868  OE2 GLU A 240     6366   7015   8215    134    416   -487       O
ATOM   1869  N   PRO A 241     -27.531  14.997  24.432  1.00 35.60           N
ANISOU 1869  N   PRO A 241     3436   4152   5939    417    356  -1048       N
ATOM   1870  CA  PRO A 241     -28.215  15.351  25.674  1.00 35.98           C
ANISOU 1870  CA  PRO A 241     3391   4286   5994    464    409  -1239       C
ATOM   1871  C   PRO A 241     -27.946  14.351  26.795  1.00 37.16           C
ANISOU 1871  C   PRO A 241     3558   4595   5968    378    526  -1275       C
ATOM   1872  O   PRO A 241     -27.840  13.142  26.572  1.00 39.31           O
ANISOU 1872  O   PRO A 241     3873   4948   6116    294    574  -1171       O
ATOM   1873  CB  PRO A 241     -29.697  15.358  25.291  1.00 39.03           C
ANISOU 1873  CB  PRO A 241     3657   4725   6447    525    400  -1298       C
ATOM   1874  CG  PRO A 241     -29.717  15.397  23.788  1.00 35.05           C
ANISOU 1874  CG  PRO A 241     3198   4109   6012    538    303  -1143       C
ATOM   1875  CD  PRO A 241     -28.495  14.659  23.361  1.00 38.34           C
ANISOU 1875  CD  PRO A 241     3742   4507   6319    438    320   -980       C
ATOM   1876  N   LEU A 242     -27.853  14.879  28.011  1.00 38.72           N
ANISOU 1876  N   LEU A 242     3727   4833   6154    403    562  -1427       N
ATOM   1877  CA  LEU A 242     -27.658  14.063  29.201  1.00 39.98           C
ANISOU 1877  CA  LEU A 242     3906   5145   6139    328    666  -1477       C
ATOM   1878  C   LEU A 242     -29.007  13.761  29.840  1.00 41.90           C
ANISOU 1878  C   LEU A 242     4031   5554   6334    330    756  -1603       C
ATOM   1879  O   LEU A 242     -29.826  14.665  30.037  1.00 43.15           O
ANISOU 1879  O   LEU A 242     4079   5712   6605    424    744  -1752       O
ATOM   1880  CB  LEU A 242     -26.745  14.773  30.202  1.00 39.39           C
ANISOU 1880  CB  LEU A 242     3874   5035   6057    344    655  -1574       C
ATOM   1881  CG  LEU A 242     -25.952  13.859  31.138  1.00 40.09           C
ANISOU 1881  CG  LEU A 242     4048   5228   5957    252    719  -1550       C
ATOM   1882  CD1 LEU A 242     -24.872  13.111  30.370  1.00 40.96           C
ANISOU 1882  CD1 LEU A 242     4267   5273   6023    188    680  -1363       C
ATOM   1883  CD2 LEU A 242     -25.350  14.656  32.281  1.00 41.00           C
ANISOU 1883  CD2 LEU A 242     4176   5336   6066    282    712  -1693       C
ATOM   1884  N   THR A 243     -29.233  12.492  30.158  1.00 43.72           N
ANISOU 1884  N   THR A 243     4284   5926   6403    225    845  -1546       N
ATOM   1885  CA  THR A 243     -30.474  12.036  30.765  1.00 43.41           C
ANISOU 1885  CA  THR A 243     4135   6065   6293    192    948  -1646       C
ATOM   1886  C   THR A 243     -30.226  11.611  32.207  1.00 45.94           C
ANISOU 1886  C   THR A 243     4492   6528   6434    117   1049  -1721       C
ATOM   1887  O   THR A 243     -29.086  11.529  32.672  1.00 42.87           O
ANISOU 1887  O   THR A 243     4222   6097   5970     89   1028  -1679       O
ATOM   1888  CB  THR A 243     -31.077  10.875  29.965  1.00 46.56           C
ANISOU 1888  CB  THR A 243     4529   6518   6645    112    970  -1516       C
ATOM   1889  OG1 THR A 243     -30.264   9.706  30.128  1.00 44.47           O
ANISOU 1889  OG1 THR A 243     4403   6274   6221     -3    996  -1378       O
ATOM   1890  CG2 THR A 243     -31.151  11.229  28.487  1.00 42.66           C
ANISOU 1890  CG2 THR A 243     4027   5877   6304    180    859  -1421       C
ATOM   1891  N   GLN A 244     -31.323  11.349  32.921  1.00 44.53           N
ANISOU 1891  N   GLN A 244     4207   6529   6183     80   1157  -1836       N
ATOM   1892  CA  GLN A 244     -31.209  10.831  34.279  1.00 47.33           C
ANISOU 1892  CA  GLN A 244     4604   7043   6338    -12   1264  -1894       C
ATOM   1893  C   GLN A 244     -30.590   9.439  34.289  1.00 45.40           C
ANISOU 1893  C   GLN A 244     4509   6817   5923   -151   1281  -1708       C
ATOM   1894  O   GLN A 244     -29.890   9.080  35.243  1.00 45.69           O
ANISOU 1894  O   GLN A 244     4653   6903   5805   -212   1309  -1701       O
ATOM   1895  CB  GLN A 244     -32.582  10.824  34.955  1.00 50.18           C
ANISOU 1895  CB  GLN A 244     4806   7606   6653    -35   1387  -2053       C
ATOM   1896  CG  GLN A 244     -32.589  10.306  36.386  1.00 52.91           C
ANISOU 1896  CG  GLN A 244     5207   8124   6772   -146   1492  -2096       C
ATOM   1897  CD  GLN A 244     -31.696  11.108  37.311  1.00 50.40           C
ANISOU 1897  CD  GLN A 244     4954   7775   6420    -85   1465  -2200       C
ATOM   1898  OE1 GLN A 244     -31.599  12.330  37.198  1.00 53.33           O
ANISOU 1898  OE1 GLN A 244     5271   8043   6950     50   1388  -2312       O
ATOM   1899  NE2 GLN A 244     -31.036  10.419  38.236  1.00 51.65           N
ANISOU 1899  NE2 GLN A 244     5238   8015   6371   -188   1517  -2159       N
ATOM   1900  N   ASP A 245     -30.833   8.648  33.239  1.00 41.41           N
ANISOU 1900  N   ASP A 245     4020   6268   5445   -196   1253  -1562       N
ATOM   1901  CA  ASP A 245     -30.151   7.364  33.105  1.00 40.83           C
ANISOU 1901  CA  ASP A 245     4100   6176   5239   -307   1242  -1385       C
ATOM   1902  C   ASP A 245     -28.639   7.549  33.079  1.00 37.23           C
ANISOU 1902  C   ASP A 245     3780   5586   4781   -268   1152  -1316       C
ATOM   1903  O   ASP A 245     -27.903   6.800  33.732  1.00 36.41           O
ANISOU 1903  O   ASP A 245     3803   5506   4525   -341   1158  -1252       O
ATOM   1904  CB  ASP A 245     -30.621   6.646  31.840  1.00 38.71           C
ANISOU 1904  CB  ASP A 245     3818   5859   5030   -337   1207  -1257       C
ATOM   1905  CG  ASP A 245     -32.036   6.116  31.960  1.00 44.97           C
ANISOU 1905  CG  ASP A 245     4495   6804   5788   -417   1302  -1301       C
ATOM   1906  OD1 ASP A 245     -32.571   6.092  33.087  1.00 47.20           O
ANISOU 1906  OD1 ASP A 245     4728   7243   5963   -476   1409  -1407       O
ATOM   1907  OD2 ASP A 245     -32.612   5.721  30.924  1.00 46.13           O
ANISOU 1907  OD2 ASP A 245     4597   6921   6010   -426   1270  -1232       O
ATOM   1908  N   HIS A 246     -28.158   8.546  32.331  1.00 37.87           N
ANISOU 1908  N   HIS A 246     3836   5524   5030   -157   1063  -1327       N
ATOM   1909  CA  HIS A 246     -26.725   8.819  32.285  1.00 35.91           C
ANISOU 1909  CA  HIS A 246     3694   5156   4794   -125    982  -1274       C
ATOM   1910  C   HIS A 246     -26.190   9.194  33.661  1.00 37.24           C
ANISOU 1910  C   HIS A 246     3900   5384   4868   -126   1008  -1385       C
ATOM   1911  O   HIS A 246     -25.062   8.835  34.017  1.00 36.45           O
ANISOU 1911  O   HIS A 246     3913   5250   4687   -153    967  -1328       O
ATOM   1912  CB  HIS A 246     -26.436   9.931  31.277  1.00 35.54           C
ANISOU 1912  CB  HIS A 246     3602   4953   4946    -20    892  -1275       C
ATOM   1913  CG  HIS A 246     -26.741   9.558  29.859  1.00 36.01           C
ANISOU 1913  CG  HIS A 246     3652   4945   5085    -18    849  -1149       C
ATOM   1914  ND1 HIS A 246     -27.200  10.469  28.932  1.00 38.21           N
ANISOU 1914  ND1 HIS A 246     3855   5132   5533     66    792  -1165       N
ATOM   1915  CD2 HIS A 246     -26.650   8.374  29.209  1.00 36.63           C
ANISOU 1915  CD2 HIS A 246     3796   5032   5092    -86    847  -1010       C
ATOM   1916  CE1 HIS A 246     -27.380   9.862  27.773  1.00 37.06           C
ANISOU 1916  CE1 HIS A 246     3725   4949   5405     45    760  -1038       C
ATOM   1917  NE2 HIS A 246     -27.054   8.590  27.914  1.00 37.71           N
ANISOU 1917  NE2 HIS A 246     3889   5092   5346    -45    794   -948       N
ATOM   1918  N   VAL A 247     -26.987   9.921  34.448  1.00 34.34           N
ANISOU 1918  N   VAL A 247     3432   5108   4508    -93   1070  -1555       N
ATOM   1919  CA  VAL A 247     -26.574  10.269  35.804  1.00 34.57           C
ANISOU 1919  CA  VAL A 247     3494   5211   4429    -96   1100  -1676       C
ATOM   1920  C   VAL A 247     -26.461   9.016  36.664  1.00 35.01           C
ANISOU 1920  C   VAL A 247     3656   5397   4250   -223   1164  -1608       C
ATOM   1921  O   VAL A 247     -25.495   8.849  37.419  1.00 36.30           O
ANISOU 1921  O   VAL A 247     3928   5560   4303   -244   1133  -1600       O
ATOM   1922  CB  VAL A 247     -27.553  11.290  36.413  1.00 36.03           C
ANISOU 1922  CB  VAL A 247     3538   5480   4671    -28   1159  -1888       C
ATOM   1923  CG1 VAL A 247     -27.200  11.569  37.866  1.00 37.95           C
ANISOU 1923  CG1 VAL A 247     3819   5825   4776    -39   1201  -2023       C
ATOM   1924  CG2 VAL A 247     -27.552  12.576  35.600  1.00 36.92           C
ANISOU 1924  CG2 VAL A 247     3571   5433   5022    104   1069  -1949       C
ATOM   1925  N   ASP A 248     -27.440   8.114  36.560  1.00 36.68           N
ANISOU 1925  N   ASP A 248     3840   5715   4382   -312   1245  -1556       N
ATOM   1926  CA  ASP A 248     -27.413   6.892  37.358  1.00 39.34           C
ANISOU 1926  CA  ASP A 248     4290   6166   4493   -448   1302  -1478       C
ATOM   1927  C   ASP A 248     -26.251   5.990  36.956  1.00 39.20           C
ANISOU 1927  C   ASP A 248     4433   6033   4427   -480   1207  -1301       C
ATOM   1928  O   ASP A 248     -25.657   5.319  37.809  1.00 37.67           O
ANISOU 1928  O   ASP A 248     4370   5881   4061   -548   1200  -1256       O
ATOM   1929  CB  ASP A 248     -28.742   6.149  37.224  1.00 41.62           C
ANISOU 1929  CB  ASP A 248     4505   6580   4727   -547   1405  -1455       C
ATOM   1930  CG  ASP A 248     -29.913   6.951  37.756  1.00 43.32           C
ANISOU 1930  CG  ASP A 248     4548   6941   4970   -520   1511  -1648       C
ATOM   1931  OD1 ASP A 248     -29.690   7.850  38.595  1.00 46.52           O
ANISOU 1931  OD1 ASP A 248     4927   7387   5363   -455   1525  -1801       O
ATOM   1932  OD2 ASP A 248     -31.058   6.683  37.335  1.00 45.50           O
ANISOU 1932  OD2 ASP A 248     4709   7295   5284   -560   1577  -1659       O
ATOM   1933  N   ILE A 249     -25.917   5.957  35.664  1.00 36.15           N
ANISOU 1933  N   ILE A 249     4042   5508   4187   -429   1129  -1204       N
ATOM   1934  CA  ILE A 249     -24.808   5.125  35.200  1.00 32.95           C
ANISOU 1934  CA  ILE A 249     3771   4998   3749   -446   1038  -1054       C
ATOM   1935  C   ILE A 249     -23.493   5.599  35.807  1.00 33.18           C
ANISOU 1935  C   ILE A 249     3873   4974   3760   -393    966  -1091       C
ATOM   1936  O   ILE A 249     -22.629   4.790  36.167  1.00 33.48           O
ANISOU 1936  O   ILE A 249     4042   4996   3684   -430    913  -1010       O
ATOM   1937  CB  ILE A 249     -24.754   5.117  33.660  1.00 33.56           C
ANISOU 1937  CB  ILE A 249     3812   4953   3987   -396    978   -964       C
ATOM   1938  CG1 ILE A 249     -25.988   4.423  33.082  1.00 35.34           C
ANISOU 1938  CG1 ILE A 249     3984   5233   4211   -462   1035   -914       C
ATOM   1939  CG2 ILE A 249     -23.493   4.427  33.166  1.00 35.08           C
ANISOU 1939  CG2 ILE A 249     4124   5041   4162   -391    884   -840       C
ATOM   1940  CD1 ILE A 249     -26.162   4.630  31.592  1.00 32.07           C
ANISOU 1940  CD1 ILE A 249     3510   4718   3959   -403    983   -856       C
ATOM   1941  N   LEU A 250     -23.326   6.914  35.944  1.00 34.35           N
ANISOU 1941  N   LEU A 250     3939   5091   4023   -305    953  -1217       N
ATOM   1942  CA  LEU A 250     -22.111   7.487  36.511  1.00 36.50           C
ANISOU 1942  CA  LEU A 250     4263   5312   4296   -257    881  -1269       C
ATOM   1943  C   LEU A 250     -22.049   7.377  38.029  1.00 39.27           C
ANISOU 1943  C   LEU A 250     4674   5784   4462   -300    918  -1356       C
ATOM   1944  O   LEU A 250     -21.078   7.855  38.625  1.00 42.36           O
ANISOU 1944  O   LEU A 250     5107   6146   4841   -262    855  -1415       O
ATOM   1945  CB  LEU A 250     -21.985   8.956  36.098  1.00 35.79           C
ANISOU 1945  CB  LEU A 250     4069   5129   4401   -157    847  -1374       C
ATOM   1946  CG  LEU A 250     -21.764   9.225  34.609  1.00 33.76           C
ANISOU 1946  CG  LEU A 250     3772   4734   4323   -112    789  -1282       C
ATOM   1947  CD1 LEU A 250     -22.197  10.637  34.250  1.00 33.86           C
ANISOU 1947  CD1 LEU A 250     3673   4676   4517    -29    777  -1389       C
ATOM   1948  CD2 LEU A 250     -20.308   8.996  34.234  1.00 30.05           C
ANISOU 1948  CD2 LEU A 250     3380   4170   3869   -106    699  -1194       C
ATOM   1949  N   GLY A 251     -23.055   6.771  38.657  1.00 38.30           N
ANISOU 1949  N   GLY A 251     4556   5803   4194   -385   1017  -1367       N
ATOM   1950  CA  GLY A 251     -23.115   6.615  40.093  1.00 39.35           C
ANISOU 1950  CA  GLY A 251     4752   6073   4126   -442   1066  -1442       C
ATOM   1951  C   GLY A 251     -21.846   6.093  40.744  1.00 41.10           C
ANISOU 1951  C   GLY A 251     5131   6266   4221   -458    973  -1382       C
ATOM   1952  O   GLY A 251     -21.342   6.680  41.707  1.00 41.55           O
ANISOU 1952  O   GLY A 251     5212   6361   4213   -430    951  -1493       O
ATOM   1953  N   PRO A 252     -21.316   4.967  40.252  1.00 39.13           N
ANISOU 1953  N   PRO A 252     4989   5947   3931   -499    907  -1216       N
ATOM   1954  CA  PRO A 252     -20.063   4.448  40.827  1.00 39.42           C
ANISOU 1954  CA  PRO A 252     5171   5947   3861   -497    798  -1162       C
ATOM   1955  C   PRO A 252     -18.901   5.422  40.743  1.00 40.97           C
ANISOU 1955  C   PRO A 252     5331   6050   4185   -391    701  -1242       C
ATOM   1956  O   PRO A 252     -18.044   5.425  41.635  1.00 43.12           O
ANISOU 1956  O   PRO A 252     5687   6339   4358   -381    631  -1278       O
ATOM   1957  CB  PRO A 252     -19.800   3.183  40.000  1.00 39.57           C
ANISOU 1957  CB  PRO A 252     5278   5883   3875   -533    740   -983       C
ATOM   1958  CG  PRO A 252     -21.148   2.747  39.557  1.00 37.69           C
ANISOU 1958  CG  PRO A 252     4989   5702   3632   -611    849   -939       C
ATOM   1959  CD  PRO A 252     -21.918   4.010  39.306  1.00 40.37           C
ANISOU 1959  CD  PRO A 252     5152   6075   4110   -555    930  -1078       C
ATOM   1960  N   LEU A 253     -18.843   6.251  39.699  1.00 39.73           N
ANISOU 1960  N   LEU A 253     5055   5795   4246   -317    690  -1268       N
ATOM   1961  CA  LEU A 253     -17.755   7.216  39.586  1.00 38.81           C
ANISOU 1961  CA  LEU A 253     4900   5586   4260   -234    603  -1340       C
ATOM   1962  C   LEU A 253     -17.980   8.421  40.491  1.00 40.06           C
ANISOU 1962  C   LEU A 253     4997   5797   4426   -200    633  -1523       C
ATOM   1963  O   LEU A 253     -17.028   8.943  41.082  1.00 38.70           O
ANISOU 1963  O   LEU A 253     4848   5601   4255   -164    556  -1600       O
ATOM   1964  CB  LEU A 253     -17.594   7.658  38.132  1.00 35.88           C
ANISOU 1964  CB  LEU A 253     4439   5089   4105   -184    579  -1288       C
ATOM   1965  CG  LEU A 253     -17.044   6.591  37.184  1.00 32.36           C
ANISOU 1965  CG  LEU A 253     4049   4578   3668   -198    526  -1128       C
ATOM   1966  CD1 LEU A 253     -16.915   7.138  35.772  1.00 31.87           C
ANISOU 1966  CD1 LEU A 253     3896   4408   3805   -154    513  -1088       C
ATOM   1967  CD2 LEU A 253     -15.707   6.070  37.687  1.00 32.51           C
ANISOU 1967  CD2 LEU A 253     4163   4580   3611   -187    421  -1103       C
ATOM   1968  N   SER A 254     -19.229   8.878  40.609  1.00 41.28           N
ANISOU 1968  N   SER A 254     5067   6024   4592   -205    738  -1607       N
ATOM   1969  CA  SER A 254     -19.525   9.986  41.510  1.00 42.87           C
ANISOU 1969  CA  SER A 254     5208   6285   4795   -165    770  -1801       C
ATOM   1970  C   SER A 254     -19.366   9.581  42.969  1.00 43.38           C
ANISOU 1970  C   SER A 254     5375   6488   4619   -216    785  -1859       C
ATOM   1971  O   SER A 254     -18.971  10.406  43.800  1.00 45.92           O
ANISOU 1971  O   SER A 254     5691   6831   4925   -174    755  -2008       O
ATOM   1972  CB  SER A 254     -20.940  10.507  41.256  1.00 40.96           C
ANISOU 1972  CB  SER A 254     4840   6097   4625   -149    878  -1886       C
ATOM   1973  OG  SER A 254     -21.908   9.515  41.550  1.00 43.51           O
ANISOU 1973  OG  SER A 254     5186   6560   4785   -241    982  -1830       O
ATOM   1974  N   ALA A 255     -19.663   8.322  43.298  1.00 39.18           N
ANISOU 1974  N   ALA A 255     4945   6047   3895   -311    824  -1742       N
ATOM   1975  CA  ALA A 255     -19.523   7.866  44.677  1.00 42.27           C
ANISOU 1975  CA  ALA A 255     5454   6571   4035   -374    833  -1775       C
ATOM   1976  C   ALA A 255     -18.057   7.736  45.072  1.00 43.25           C
ANISOU 1976  C   ALA A 255     5688   6626   4121   -342    686  -1749       C
ATOM   1977  O   ALA A 255     -17.688   8.033  46.214  1.00 44.92           O
ANISOU 1977  O   ALA A 255     5956   6913   4198   -340    659  -1853       O
ATOM   1978  CB  ALA A 255     -20.250   6.535  44.866  1.00 42.86           C
ANISOU 1978  CB  ALA A 255     5621   6746   3920   -498    908  -1638       C
ATOM   1979  N   GLN A 256     -17.207   7.294  44.142  1.00 57.51           N
ANISOU 1979  N   GLN A 256     7517   8294   6041   -314    588  -1622       N
ATOM   1980  CA  GLN A 256     -15.791   7.130  44.453  1.00 57.80           C
ANISOU 1980  CA  GLN A 256     7637   8268   6056   -277    442  -1602       C
ATOM   1981  C   GLN A 256     -15.108   8.477  44.660  1.00 55.40           C
ANISOU 1981  C   GLN A 256     7249   7913   5887   -196    384  -1764       C
ATOM   1982  O   GLN A 256     -14.259   8.619  45.547  1.00 58.52           O
ANISOU 1982  O   GLN A 256     7708   8330   6196   -179    295  -1830       O
ATOM   1983  CB  GLN A 256     -15.098   6.342  43.341  1.00 55.00           C
ANISOU 1983  CB  GLN A 256     7306   7791   5800   -262    362  -1443       C
ATOM   1984  CG  GLN A 256     -13.617   6.097  43.580  1.00 57.02           C
ANISOU 1984  CG  GLN A 256     7631   7986   6047   -217    206  -1426       C
ATOM   1985  CD  GLN A 256     -12.941   5.413  42.408  1.00 56.76           C
ANISOU 1985  CD  GLN A 256     7594   7841   6130   -189    137  -1296       C
ATOM   1986  OE1 GLN A 256     -13.594   5.022  41.440  1.00 54.45           O
ANISOU 1986  OE1 GLN A 256     7267   7516   5904   -210    201  -1205       O
ATOM   1987  NE2 GLN A 256     -11.623   5.266  42.488  1.00 52.84           N
ANISOU 1987  NE2 GLN A 256     7125   7293   5658   -138      2  -1295       N
ATOM   1988  N   THR A 257     -15.468   9.477  43.856  1.00 40.16           N
ANISOU 1988  N   THR A 257     5180   5908   4169   -148    425  -1827       N
ATOM   1989  CA  THR A 257     -14.843  10.789  43.942  1.00 43.21           C
ANISOU 1989  CA  THR A 257     5488   6220   4708    -79    364  -1971       C
ATOM   1990  C   THR A 257     -15.587  11.752  44.856  1.00 45.07           C
ANISOU 1990  C   THR A 257     5677   6542   4907    -60    430  -2166       C
ATOM   1991  O   THR A 257     -15.022  12.785  45.232  1.00 44.43           O
ANISOU 1991  O   THR A 257     5558   6412   4911     -9    366  -2306       O
ATOM   1992  CB  THR A 257     -14.732  11.416  42.548  1.00 40.30           C
ANISOU 1992  CB  THR A 257     5009   5703   4599    -39    352  -1929       C
ATOM   1993  OG1 THR A 257     -16.043  11.595  41.999  1.00 39.06           O
ANISOU 1993  OG1 THR A 257     4778   5562   4499    -41    463  -1927       O
ATOM   1994  CG2 THR A 257     -13.920  10.523  41.624  1.00 40.02           C
ANISOU 1994  CG2 THR A 257     5010   5594   4603    -52    289  -1757       C
ATOM   1995  N   GLY A 258     -16.830  11.445  45.220  1.00 47.46           N
ANISOU 1995  N   GLY A 258     5974   6972   5087   -100    555  -2186       N
ATOM   1996  CA  GLY A 258     -17.612  12.370  46.014  1.00 47.95           C
ANISOU 1996  CA  GLY A 258     5971   7127   5122    -72    630  -2388       C
ATOM   1997  C   GLY A 258     -18.043  13.614  45.274  1.00 48.19           C
ANISOU 1997  C   GLY A 258     5857   7048   5406     10    640  -2493       C
ATOM   1998  O   GLY A 258     -18.400  14.610  45.908  1.00 52.18           O
ANISOU 1998  O   GLY A 258     6303   7587   5937     62    660  -2691       O
ATOM   1999  N   ILE A 259     -18.021  13.584  43.944  1.00 45.62           N
ANISOU 1999  N   ILE A 259     5479   6588   5266     25    621  -2368       N
ATOM   2000  CA  ILE A 259     -18.370  14.727  43.109  1.00 45.10           C
ANISOU 2000  CA  ILE A 259     5294   6392   5449     99    610  -2436       C
ATOM   2001  C   ILE A 259     -19.626  14.358  42.333  1.00 48.14           C
ANISOU 2001  C   ILE A 259     5611   6810   5871     88    709  -2368       C
ATOM   2002  O   ILE A 259     -19.597  13.452  41.489  1.00 45.59           O
ANISOU 2002  O   ILE A 259     5316   6460   5545     43    714  -2186       O
ATOM   2003  CB  ILE A 259     -17.228  15.115  42.162  1.00 45.38           C
ANISOU 2003  CB  ILE A 259     5328   6241   5675    120    494  -2349       C
ATOM   2004  CG1 ILE A 259     -15.950  15.385  42.957  1.00 46.46           C
ANISOU 2004  CG1 ILE A 259     5524   6358   5770    121    391  -2417       C
ATOM   2005  CG2 ILE A 259     -17.613  16.328  41.328  1.00 43.08           C
ANISOU 2005  CG2 ILE A 259     4932   5805   5632    187    474  -2409       C
ATOM   2006  CD1 ILE A 259     -14.725  15.562  42.095  1.00 45.42           C
ANISOU 2006  CD1 ILE A 259     5389   6074   5795    118    286  -2319       C
ATOM   2007  N   ALA A 260     -20.725  15.054  42.615  1.00 45.24           N
ANISOU 2007  N   ALA A 260     5146   6503   5541    135    783  -2523       N
ATOM   2008  CA  ALA A 260     -21.991  14.766  41.958  1.00 43.48           C
ANISOU 2008  CA  ALA A 260     4839   6326   5356    131    875  -2485       C
ATOM   2009  C   ALA A 260     -21.888  15.010  40.454  1.00 42.05           C
ANISOU 2009  C   ALA A 260     4615   5965   5397    167    812  -2359       C
ATOM   2010  O   ALA A 260     -21.037  15.765  39.974  1.00 42.81           O
ANISOU 2010  O   ALA A 260     4716   5898   5650    211    710  -2353       O
ATOM   2011  CB  ALA A 260     -23.110  15.618  42.556  1.00 43.76           C
ANISOU 2011  CB  ALA A 260     4757   6454   5414    196    951  -2707       C
ATOM   2012  N   VAL A 261     -22.775  14.350  39.706  1.00 43.44           N
ANISOU 2012  N   VAL A 261     4750   6178   5578    137    875  -2257       N
ATOM   2013  CA  VAL A 261     -22.748  14.454  38.249  1.00 42.78           C
ANISOU 2013  CA  VAL A 261     4636   5942   5675    163    821  -2125       C
ATOM   2014  C   VAL A 261     -23.040  15.882  37.806  1.00 43.14           C
ANISOU 2014  C   VAL A 261     4589   5856   5947    270    764  -2242       C
ATOM   2015  O   VAL A 261     -22.380  16.416  36.906  1.00 41.91           O
ANISOU 2015  O   VAL A 261     4446   5526   5950    297    671  -2166       O
ATOM   2016  CB  VAL A 261     -23.734  13.451  37.621  1.00 42.08           C
ANISOU 2016  CB  VAL A 261     4519   5933   5535    110    898  -2011       C
ATOM   2017  CG1 VAL A 261     -23.892  13.718  36.133  1.00 40.19           C
ANISOU 2017  CG1 VAL A 261     4235   5548   5487    151    841  -1906       C
ATOM   2018  CG2 VAL A 261     -23.253  12.031  37.850  1.00 41.32           C
ANISOU 2018  CG2 VAL A 261     4540   5914   5247      3    920  -1863       C
ATOM   2019  N   LEU A 262     -24.029  16.526  38.432  1.00 43.06           N
ANISOU 2019  N   LEU A 262     4485   5924   5953    331    817  -2431       N
ATOM   2020  CA  LEU A 262     -24.360  17.897  38.060  1.00 46.47           C
ANISOU 2020  CA  LEU A 262     4833   6218   6607    446    748  -2557       C
ATOM   2021  C   LEU A 262     -23.224  18.859  38.384  1.00 42.43           C
ANISOU 2021  C   LEU A 262     4374   5564   6182    480    642  -2625       C
ATOM   2022  O   LEU A 262     -23.072  19.887  37.713  1.00 45.22           O
ANISOU 2022  O   LEU A 262     4705   5733   6745    548    546  -2642       O
ATOM   2023  CB  LEU A 262     -25.652  18.333  38.751  1.00 46.27           C
ANISOU 2023  CB  LEU A 262     4687   6323   6571    512    827  -2765       C
ATOM   2024  CG  LEU A 262     -26.928  17.681  38.211  1.00 47.70           C
ANISOU 2024  CG  LEU A 262     4779   6610   6736    494    908  -2709       C
ATOM   2025  CD1 LEU A 262     -28.162  18.237  38.907  1.00 53.66           C
ANISOU 2025  CD1 LEU A 262     5428   7479   7483    539    939  -2850       C
ATOM   2026  CD2 LEU A 262     -27.028  17.865  36.704  1.00 44.84           C
ANISOU 2026  CD2 LEU A 262     4396   6076   6566    535    828  -2579       C
ATOM   2027  N   ASP A 263     -22.417  18.549  39.402  1.00 45.10           N
ANISOU 2027  N   ASP A 263     4788   5982   6365    430    650  -2662       N
ATOM   2028  CA  ASP A 263     -21.231  19.354  39.674  1.00 45.06           C
ANISOU 2028  CA  ASP A 263     4836   5846   6440    446    542  -2713       C
ATOM   2029  C   ASP A 263     -20.216  19.219  38.545  1.00 44.97           C
ANISOU 2029  C   ASP A 263     4879   5674   6534    402    459  -2512       C
ATOM   2030  O   ASP A 263     -19.667  20.218  38.065  1.00 46.18           O
ANISOU 2030  O   ASP A 263     5029   5648   6871    433    361  -2525       O
ATOM   2031  CB  ASP A 263     -20.614  18.945  41.015  1.00 46.23           C
ANISOU 2031  CB  ASP A 263     5053   6130   6380    401    564  -2792       C
ATOM   2032  CG  ASP A 263     -19.613  19.966  41.543  1.00 53.53           C
ANISOU 2032  CG  ASP A 263     6006   6943   7389    434    457  -2916       C
ATOM   2033  OD1 ASP A 263     -19.534  20.137  42.778  1.00 56.44           O
ANISOU 2033  OD1 ASP A 263     6394   7419   7630    442    470  -3069       O
ATOM   2034  OD2 ASP A 263     -18.896  20.588  40.734  1.00 55.08           O
ANISOU 2034  OD2 ASP A 263     6208   6948   7770    441    357  -2849       O
ATOM   2035  N   MET A 264     -19.956  17.985  38.105  1.00 44.41           N
ANISOU 2035  N   MET A 264     4859   5668   6347    324    496  -2329       N
ATOM   2036  CA  MET A 264     -19.009  17.774  37.015  1.00 40.66           C
ANISOU 2036  CA  MET A 264     4425   5067   5956    282    430  -2147       C
ATOM   2037  C   MET A 264     -19.486  18.422  35.723  1.00 38.48           C
ANISOU 2037  C   MET A 264     4099   4644   5879    321    394  -2080       C
ATOM   2038  O   MET A 264     -18.664  18.870  34.914  1.00 40.27           O
ANISOU 2038  O   MET A 264     4346   4724   6230    303    318  -1989       O
ATOM   2039  CB  MET A 264     -18.777  16.277  36.803  1.00 41.46           C
ANISOU 2039  CB  MET A 264     4587   5272   5892    206    477  -1982       C
ATOM   2040  CG  MET A 264     -17.628  15.959  35.862  1.00 37.49           C
ANISOU 2040  CG  MET A 264     4127   4671   5445    163    414  -1819       C
ATOM   2041  SD  MET A 264     -16.023  16.358  36.580  1.00 38.80           S
ANISOU 2041  SD  MET A 264     4339   4794   5609    143    323  -1877       S
ATOM   2042  CE  MET A 264     -15.863  15.052  37.794  1.00 36.60           C
ANISOU 2042  CE  MET A 264     4140   4701   5064    104    363  -1883       C
ATOM   2043  N   CYS A 265     -20.803  18.486  35.513  1.00 41.15           N
ANISOU 2043  N   CYS A 265     4369   5023   6245    371    445  -2123       N
ATOM   2044  CA  CYS A 265     -21.329  19.109  34.303  1.00 42.72           C
ANISOU 2044  CA  CYS A 265     4523   5080   6627    418    396  -2063       C
ATOM   2045  C   CYS A 265     -21.038  20.603  34.266  1.00 43.24           C
ANISOU 2045  C   CYS A 265     4577   4963   6889    482    293  -2165       C
ATOM   2046  O   CYS A 265     -20.854  21.170  33.183  1.00 42.21           O
ANISOU 2046  O   CYS A 265     4458   4667   6913    488    216  -2065       O
ATOM   2047  CB  CYS A 265     -22.831  18.857  34.195  1.00 44.02           C
ANISOU 2047  CB  CYS A 265     4604   5342   6779    465    466  -2111       C
ATOM   2048  SG  CYS A 265     -23.260  17.285  33.426  1.00 43.72           S
ANISOU 2048  SG  CYS A 265     4582   5420   6611    386    544  -1915       S
ATOM   2049  N   ALA A 266     -20.999  21.257  35.429  1.00 46.39           N
ANISOU 2049  N   ALA A 266     4960   5386   7280    526    284  -2364       N
ATOM   2050  CA  ALA A 266     -20.600  22.659  35.466  1.00 45.36           C
ANISOU 2050  CA  ALA A 266     4832   5068   7337    579    173  -2468       C
ATOM   2051  C   ALA A 266     -19.138  22.828  35.076  1.00 45.93           C
ANISOU 2051  C   ALA A 266     4977   5017   7456    495     98  -2349       C
ATOM   2052  O   ALA A 266     -18.777  23.830  34.448  1.00 45.00           O
ANISOU 2052  O   ALA A 266     4875   4701   7523    502     -1  -2325       O
ATOM   2053  CB  ALA A 266     -20.854  23.245  36.853  1.00 48.39           C
ANISOU 2053  CB  ALA A 266     5183   5518   7684    644    183  -2721       C
ATOM   2054  N   SER A 267     -18.287  21.865  35.439  1.00 51.71           N
ANISOU 2054  N   SER A 267     5755   5865   8028    413    139  -2276       N
ATOM   2055  CA  SER A 267     -16.898  21.903  34.994  1.00 50.51           C
ANISOU 2055  CA  SER A 267     5653   5621   7917    331     78  -2161       C
ATOM   2056  C   SER A 267     -16.800  21.692  33.489  1.00 49.86           C
ANISOU 2056  C   SER A 267     5582   5450   7914    288     66  -1951       C
ATOM   2057  O   SER A 267     -16.017  22.368  32.811  1.00 51.43           O
ANISOU 2057  O   SER A 267     5800   5497   8243    243     -7  -1879       O
ATOM   2058  CB  SER A 267     -16.079  20.849  35.740  1.00 49.86           C
ANISOU 2058  CB  SER A 267     5610   5693   7642    271    117  -2140       C
ATOM   2059  OG  SER A 267     -16.111  21.072  37.139  1.00 54.04           O
ANISOU 2059  OG  SER A 267     6142   6307   8085    304    120  -2331       O
ATOM   2060  N   LEU A 268     -17.590  20.760  32.948  1.00 39.86           N
ANISOU 2060  N   LEU A 268     4303   4279   6562    293    138  -1852       N
ATOM   2061  CA  LEU A 268     -17.607  20.546  31.505  1.00 37.93           C
ANISOU 2061  CA  LEU A 268     4070   3961   6379    259    128  -1663       C
ATOM   2062  C   LEU A 268     -18.181  21.749  30.769  1.00 39.52           C
ANISOU 2062  C   LEU A 268     4256   3982   6777    311     52  -1668       C
ATOM   2063  O   LEU A 268     -17.735  22.069  29.661  1.00 41.60           O
ANISOU 2063  O   LEU A 268     4551   4123   7133    265      2  -1526       O
ATOM   2064  CB  LEU A 268     -18.406  19.285  31.173  1.00 38.27           C
ANISOU 2064  CB  LEU A 268     4104   4148   6288    257    214  -1576       C
ATOM   2065  CG  LEU A 268     -18.554  18.926  29.693  1.00 37.87           C
ANISOU 2065  CG  LEU A 268     4065   4047   6276    229    209  -1390       C
ATOM   2066  CD1 LEU A 268     -17.189  18.779  29.040  1.00 38.01           C
ANISOU 2066  CD1 LEU A 268     4129   4014   6301    145    181  -1260       C
ATOM   2067  CD2 LEU A 268     -19.372  17.655  29.528  1.00 35.04           C
ANISOU 2067  CD2 LEU A 268     3697   3835   5782    226    291  -1331       C
ATOM   2068  N   LYS A 269     -19.168  22.422  31.366  1.00 48.16           N
ANISOU 2068  N   LYS A 269     5305   5061   7934    408     38  -1833       N
ATOM   2069  CA  LYS A 269     -19.703  23.645  30.779  1.00 49.35           C
ANISOU 2069  CA  LYS A 269     5446   5020   8284    476    -58  -1860       C
ATOM   2070  C   LYS A 269     -18.619  24.707  30.640  1.00 49.45           C
ANISOU 2070  C   LYS A 269     5512   4842   8436    427   -161  -1849       C
ATOM   2071  O   LYS A 269     -18.520  25.374  29.604  1.00 51.78           O
ANISOU 2071  O   LYS A 269     5843   4963   8868    408   -240  -1736       O
ATOM   2072  CB  LYS A 269     -20.861  24.163  31.633  1.00 52.03           C
ANISOU 2072  CB  LYS A 269     5715   5393   8660    599    -54  -2078       C
ATOM   2073  CG  LYS A 269     -21.392  25.530  31.236  1.00 53.77           C
ANISOU 2073  CG  LYS A 269     5926   5402   9102    693   -175  -2149       C
ATOM   2074  CD  LYS A 269     -22.724  25.803  31.920  1.00 56.15           C
ANISOU 2074  CD  LYS A 269     6133   5777   9426    829   -154  -2360       C
ATOM   2075  CE  LYS A 269     -22.931  27.287  32.174  1.00 61.80           C
ANISOU 2075  CE  LYS A 269     6850   6334  10298    907   -283  -2471       C
ATOM   2076  NZ  LYS A 269     -23.311  28.011  30.930  1.00 61.39           N
ANISOU 2076  NZ  LYS A 269     6828   6081  10417    943   -403  -2351       N
ATOM   2077  N   GLU A 270     -17.789  24.867  31.673  1.00 49.92           N
ANISOU 2077  N   GLU A 270     5579   4931   8457    399   -164  -1962       N
ATOM   2078  CA  GLU A 270     -16.705  25.843  31.615  1.00 52.96           C
ANISOU 2078  CA  GLU A 270     6007   5143   8973    338   -260  -1962       C
ATOM   2079  C   GLU A 270     -15.661  25.451  30.578  1.00 52.38           C
ANISOU 2079  C   GLU A 270     5973   5041   8890    210   -257  -1744       C
ATOM   2080  O   GLU A 270     -15.123  26.316  29.875  1.00 50.67           O
ANISOU 2080  O   GLU A 270     5794   4642   8816    150   -338  -1664       O
ATOM   2081  CB  GLU A 270     -16.061  25.984  32.994  1.00 52.21           C
ANISOU 2081  CB  GLU A 270     5904   5112   8821    335   -262  -2140       C
ATOM   2082  CG  GLU A 270     -15.294  27.277  33.201  1.00 57.61           C
ANISOU 2082  CG  GLU A 270     6616   5597   9676    308   -380  -2218       C
ATOM   2083  CD  GLU A 270     -16.116  28.331  33.915  1.00 63.69           C
ANISOU 2083  CD  GLU A 270     7368   6271  10560    430   -447  -2438       C
ATOM   2084  OE1 GLU A 270     -17.054  28.879  33.299  1.00 63.92           O
ANISOU 2084  OE1 GLU A 270     7392   6208  10688    502   -488  -2406       O
ATOM   2085  OE2 GLU A 270     -15.826  28.608  35.098  1.00 66.70           O
ANISOU 2085  OE2 GLU A 270     7738   6726  10878    449   -457  -2589       O
ATOM   2086  N   LEU A 271     -15.360  24.154  30.470  1.00 42.44           N
ANISOU 2086  N   LEU A 271     4707   3958   7461    163   -164  -1648       N
ATOM   2087  CA  LEU A 271     -14.347  23.704  29.521  1.00 41.14           C
ANISOU 2087  CA  LEU A 271     4566   3792   7274     50   -152  -1462       C
ATOM   2088  C   LEU A 271     -14.794  23.928  28.081  1.00 42.22           C
ANISOU 2088  C   LEU A 271     4729   3824   7489     33   -173  -1294       C
ATOM   2089  O   LEU A 271     -13.972  24.244  27.212  1.00 44.90           O
ANISOU 2089  O   LEU A 271     5098   4075   7887    -65   -201  -1161       O
ATOM   2090  CB  LEU A 271     -14.024  22.230  29.759  1.00 40.06           C
ANISOU 2090  CB  LEU A 271     4418   3862   6940     25    -59  -1416       C
ATOM   2091  CG  LEU A 271     -13.297  21.899  31.063  1.00 41.16           C
ANISOU 2091  CG  LEU A 271     4548   4108   6984     19    -51  -1544       C
ATOM   2092  CD1 LEU A 271     -13.159  20.395  31.233  1.00 37.70           C
ANISOU 2092  CD1 LEU A 271     4114   3857   6353      8     27  -1485       C
ATOM   2093  CD2 LEU A 271     -11.934  22.574  31.105  1.00 41.87           C
ANISOU 2093  CD2 LEU A 271     4637   4108   7163    -65   -116  -1550       C
ATOM   2094  N   LEU A 272     -16.090  23.765  27.809  1.00 40.27           N
ANISOU 2094  N   LEU A 272     4470   3593   7237    122   -159  -1297       N
ATOM   2095  CA  LEU A 272     -16.589  23.975  26.454  1.00 41.58           C
ANISOU 2095  CA  LEU A 272     4667   3662   7471    117   -192  -1142       C
ATOM   2096  C   LEU A 272     -16.647  25.457  26.106  1.00 46.29           C
ANISOU 2096  C   LEU A 272     5304   4018   8267    125   -315  -1149       C
ATOM   2097  O   LEU A 272     -16.398  25.842  24.958  1.00 44.31           O
ANISOU 2097  O   LEU A 272     5107   3649   8081     59   -362   -986       O
ATOM   2098  CB  LEU A 272     -17.966  23.335  26.298  1.00 42.85           C
ANISOU 2098  CB  LEU A 272     4792   3918   7572    212   -150  -1154       C
ATOM   2099  CG  LEU A 272     -17.959  21.807  26.315  1.00 41.34           C
ANISOU 2099  CG  LEU A 272     4582   3937   7190    184    -39  -1095       C
ATOM   2100  CD1 LEU A 272     -19.307  21.246  26.752  1.00 41.24           C
ANISOU 2100  CD1 LEU A 272     4515   4041   7114    276     12  -1184       C
ATOM   2101  CD2 LEU A 272     -17.561  21.288  24.948  1.00 41.46           C
ANISOU 2101  CD2 LEU A 272     4636   3949   7169    108    -28   -889       C
ATOM   2102  N   GLN A 273     -16.974  26.304  27.082  1.00 49.98           N
ANISOU 2102  N   GLN A 273     5753   4409   8830    205   -373  -1338       N
ATOM   2103  CA  GLN A 273     -17.118  27.730  26.817  1.00 53.68           C
ANISOU 2103  CA  GLN A 273     6267   4629   9501    229   -506  -1362       C
ATOM   2104  C   GLN A 273     -15.779  28.457  26.813  1.00 53.84           C
ANISOU 2104  C   GLN A 273     6335   4519   9602    102   -562  -1324       C
ATOM   2105  O   GLN A 273     -15.627  29.456  26.103  1.00 56.43           O
ANISOU 2105  O   GLN A 273     6731   4633  10080     58   -666  -1240       O
ATOM   2106  CB  GLN A 273     -18.051  28.368  27.849  1.00 54.93           C
ANISOU 2106  CB  GLN A 273     6380   4753   9737    377   -552  -1599       C
ATOM   2107  CG  GLN A 273     -19.499  27.910  27.755  1.00 54.77           C
ANISOU 2107  CG  GLN A 273     6300   4829   9680    506   -517  -1647       C
ATOM   2108  CD  GLN A 273     -20.351  28.441  28.892  1.00 55.54           C
ANISOU 2108  CD  GLN A 273     6332   4938   9832    649   -538  -1907       C
ATOM   2109  OE1 GLN A 273     -21.578  28.483  28.799  1.00 59.28           O
ANISOU 2109  OE1 GLN A 273     6750   5432  10341    769   -547  -1978       O
ATOM   2110  NE2 GLN A 273     -19.701  28.852  29.975  1.00 54.43           N
ANISOU 2110  NE2 GLN A 273     6190   4793   9697    638   -546  -2061       N
ATOM   2111  N   ASN A 274     -14.803  27.980  27.587  1.00 60.04           N
ANISOU 2111  N   ASN A 274     7089   5426  10296     36   -502  -1382       N
ATOM   2112  CA  ASN A 274     -13.527  28.666  27.723  1.00 61.07           C
ANISOU 2112  CA  ASN A 274     7245   5450  10508    -85   -555  -1376       C
ATOM   2113  C   ASN A 274     -12.337  27.888  27.182  1.00 62.53           C
ANISOU 2113  C   ASN A 274     7419   5748  10589   -229   -480  -1224       C
ATOM   2114  O   ASN A 274     -11.227  28.433  27.166  1.00 62.64           O
ANISOU 2114  O   ASN A 274     7443   5685  10675   -348   -517  -1203       O
ATOM   2115  CB  ASN A 274     -13.259  29.009  29.197  1.00 61.60           C
ANISOU 2115  CB  ASN A 274     7279   5540  10588    -38   -578  -1608       C
ATOM   2116  CG  ASN A 274     -14.367  29.839  29.812  1.00 66.52           C
ANISOU 2116  CG  ASN A 274     7901   6056  11317    110   -652  -1791       C
ATOM   2117  OD1 ASN A 274     -14.847  29.541  30.906  1.00 65.84           O
ANISOU 2117  OD1 ASN A 274     7766   6097  11152    208   -612  -1974       O
ATOM   2118  ND2 ASN A 274     -14.780  30.889  29.112  1.00 65.25           N
ANISOU 2118  ND2 ASN A 274     7794   5681  11316    128   -760  -1734       N
ATOM   2119  N   GLY A 275     -12.523  26.650  26.738  1.00 54.54           N
ANISOU 2119  N   GLY A 275     6384   4917   9420   -223   -379  -1127       N
ATOM   2120  CA  GLY A 275     -11.389  25.857  26.312  1.00 53.07           C
ANISOU 2120  CA  GLY A 275     6176   4853   9134   -340   -309  -1013       C
ATOM   2121  C   GLY A 275     -10.547  25.411  27.498  1.00 52.75           C
ANISOU 2121  C   GLY A 275     6084   4939   9019   -349   -282  -1148       C
ATOM   2122  O   GLY A 275     -10.926  25.542  28.663  1.00 51.80           O
ANISOU 2122  O   GLY A 275     5950   4842   8889   -262   -301  -1323       O
ATOM   2123  N   MET A 276      -9.370  24.876  27.175  1.00 55.54           N
ANISOU 2123  N   MET A 276     6408   5382   9315   -455   -240  -1069       N
ATOM   2124  CA  MET A 276      -8.458  24.368  28.190  1.00 54.84           C
ANISOU 2124  CA  MET A 276     6267   5418   9150   -467   -226  -1181       C
ATOM   2125  C   MET A 276      -7.368  25.358  28.577  1.00 59.23           C
ANISOU 2125  C   MET A 276     6802   5869   9832   -564   -300  -1248       C
ATOM   2126  O   MET A 276      -6.620  25.088  29.523  1.00 55.31           O
ANISOU 2126  O   MET A 276     6263   5462   9291   -567   -310  -1363       O
ATOM   2127  CB  MET A 276      -7.815  23.058  27.720  1.00 55.72           C
ANISOU 2127  CB  MET A 276     6342   5711   9118   -504   -144  -1082       C
ATOM   2128  CG  MET A 276      -8.395  21.824  28.390  1.00 54.08           C
ANISOU 2128  CG  MET A 276     6133   5670   8743   -398    -90  -1136       C
ATOM   2129  SD  MET A 276      -7.762  20.284  27.705  1.00 54.11           S
ANISOU 2129  SD  MET A 276     6110   5855   8595   -426    -10  -1015       S
ATOM   2130  CE  MET A 276      -9.292  19.404  27.402  1.00 49.20           C
ANISOU 2130  CE  MET A 276     5535   5295   7865   -326     47   -961       C
ATOM   2131  N   ASN A 277      -7.260  26.487  27.872  1.00 59.70           N
ANISOU 2131  N   ASN A 277     6896   5739  10049   -647   -358  -1176       N
ATOM   2132  CA  ASN A 277      -6.329  27.563  28.218  1.00 61.01           C
ANISOU 2132  CA  ASN A 277     7051   5772  10357   -750   -439  -1240       C
ATOM   2133  C   ASN A 277      -4.878  27.087  28.252  1.00 60.57           C
ANISOU 2133  C   ASN A 277     6915   5842  10258   -867   -405  -1226       C
ATOM   2134  O   ASN A 277      -4.056  27.622  29.000  1.00 63.28           O
ANISOU 2134  O   ASN A 277     7221   6150  10672   -920   -465  -1341       O
ATOM   2135  CB  ASN A 277      -6.707  28.212  29.554  1.00 63.74           C
ANISOU 2135  CB  ASN A 277     7408   6047  10762   -655   -519  -1458       C
ATOM   2136  CG  ASN A 277      -7.338  29.580  29.380  1.00 69.28           C
ANISOU 2136  CG  ASN A 277     8179   6497  11648   -642   -622  -1482       C
ATOM   2137  OD1 ASN A 277      -8.084  29.814  28.428  1.00 69.65           O
ANISOU 2137  OD1 ASN A 277     8280   6447  11738   -630   -626  -1355       O
ATOM   2138  ND2 ASN A 277      -7.046  30.489  30.302  1.00 70.84           N
ANISOU 2138  ND2 ASN A 277     8379   6581  11956   -641   -716  -1650       N
ATOM   2139  N   GLY A 278      -4.547  26.083  27.442  1.00 52.14           N
ANISOU 2139  N   GLY A 278     5813   4923   9077   -903   -313  -1094       N
ATOM   2140  CA  GLY A 278      -3.185  25.605  27.337  1.00 53.35           C
ANISOU 2140  CA  GLY A 278     5874   5203   9193  -1007   -278  -1079       C
ATOM   2141  C   GLY A 278      -2.825  24.448  28.243  1.00 49.17           C
ANISOU 2141  C   GLY A 278     5288   4871   8523   -919   -253  -1187       C
ATOM   2142  O   GLY A 278      -1.686  23.968  28.179  1.00 50.32           O
ANISOU 2142  O   GLY A 278     5347   5133   8637   -986   -231  -1187       O
ATOM   2143  N   ARG A 279      -3.746  23.985  29.084  1.00 50.73           N
ANISOU 2143  N   ARG A 279     5530   5113   8634   -774   -258  -1279       N
ATOM   2144  CA  ARG A 279      -3.468  22.881  29.987  1.00 49.36           C
ANISOU 2144  CA  ARG A 279     5326   5115   8315   -693   -245  -1371       C
ATOM   2145  C   ARG A 279      -3.924  21.561  29.369  1.00 46.04           C
ANISOU 2145  C   ARG A 279     4917   4829   7745   -634   -160  -1261       C
ATOM   2146  O   ARG A 279      -4.458  21.513  28.259  1.00 46.27           O
ANISOU 2146  O   ARG A 279     4974   4824   7781   -654   -109  -1124       O
ATOM   2147  CB  ARG A 279      -4.137  23.119  31.339  1.00 50.80           C
ANISOU 2147  CB  ARG A 279     5551   5280   8470   -586   -298  -1539       C
ATOM   2148  CG  ARG A 279      -3.328  23.992  32.279  1.00 53.27           C
ANISOU 2148  CG  ARG A 279     5832   5530   8876   -628   -391  -1691       C
ATOM   2149  CD  ARG A 279      -4.168  24.443  33.456  1.00 53.14           C
ANISOU 2149  CD  ARG A 279     5870   5473   8848   -524   -438  -1857       C
ATOM   2150  NE  ARG A 279      -5.324  25.227  33.032  1.00 53.69           N
ANISOU 2150  NE  ARG A 279     5995   5394   9009   -487   -438  -1834       N
ATOM   2151  CZ  ARG A 279      -6.230  25.729  33.863  1.00 56.94           C
ANISOU 2151  CZ  ARG A 279     6447   5757   9430   -390   -470  -1975       C
ATOM   2152  NH1 ARG A 279      -6.121  25.526  35.169  1.00 54.80           N
ANISOU 2152  NH1 ARG A 279     6175   5578   9067   -329   -498  -2143       N
ATOM   2153  NH2 ARG A 279      -7.252  26.430  33.389  1.00 57.31           N
ANISOU 2153  NH2 ARG A 279     6534   5666   9574   -349   -479  -1954       N
ATOM   2154  N   THR A 280      -3.707  20.470  30.101  1.00 44.08           N
ANISOU 2154  N   THR A 280     4657   4730   7359   -562   -153  -1323       N
ATOM   2155  CA  THR A 280      -4.046  19.135  29.635  1.00 44.33           C
ANISOU 2155  CA  THR A 280     4706   4888   7250   -506    -86  -1234       C
ATOM   2156  C   THR A 280      -4.843  18.399  30.703  1.00 42.33           C
ANISOU 2156  C   THR A 280     4512   4709   6862   -392    -90  -1315       C
ATOM   2157  O   THR A 280      -4.808  18.745  31.887  1.00 44.05           O
ANISOU 2157  O   THR A 280     4742   4923   7071   -359   -144  -1450       O
ATOM   2158  CB  THR A 280      -2.793  18.318  29.279  1.00 42.66           C
ANISOU 2158  CB  THR A 280     4417   4798   6993   -545    -74  -1205       C
ATOM   2159  OG1 THR A 280      -1.982  18.148  30.448  1.00 43.73           O
ANISOU 2159  OG1 THR A 280     4518   4996   7101   -520   -144  -1340       O
ATOM   2160  CG2 THR A 280      -1.981  19.016  28.197  1.00 43.73           C
ANISOU 2160  CG2 THR A 280     4483   4884   7247   -676    -53  -1123       C
ATOM   2161  N   ILE A 281      -5.567  17.374  30.263  1.00 40.02           N
ANISOU 2161  N   ILE A 281     4260   4489   6459   -340    -30  -1229       N
ATOM   2162  CA  ILE A 281      -6.313  16.483  31.144  1.00 38.85           C
ANISOU 2162  CA  ILE A 281     4171   4427   6163   -252    -20  -1276       C
ATOM   2163  C   ILE A 281      -5.948  15.055  30.769  1.00 38.17           C
ANISOU 2163  C   ILE A 281     4090   4457   5956   -232      5  -1199       C
ATOM   2164  O   ILE A 281      -6.249  14.609  29.655  1.00 39.69           O
ANISOU 2164  O   ILE A 281     4283   4655   6141   -243     59  -1081       O
ATOM   2165  CB  ILE A 281      -7.832  16.697  31.041  1.00 40.26           C
ANISOU 2165  CB  ILE A 281     4400   4562   6336   -207     25  -1260       C
ATOM   2166  CG1 ILE A 281      -8.208  18.111  31.481  1.00 39.46           C
ANISOU 2166  CG1 ILE A 281     4294   4338   6360   -208    -14  -1358       C
ATOM   2167  CG2 ILE A 281      -8.568  15.673  31.882  1.00 37.45           C
ANISOU 2167  CG2 ILE A 281     4101   4315   5815   -140     50  -1294       C
ATOM   2168  CD1 ILE A 281      -9.691  18.400  31.398  1.00 39.97           C
ANISOU 2168  CD1 ILE A 281     4390   4361   6436   -151     21  -1364       C
ATOM   2169  N   LEU A 282      -5.300  14.343  31.693  1.00 38.86           N
ANISOU 2169  N   LEU A 282     4186   4632   5947   -198    -43  -1268       N
ATOM   2170  CA  LEU A 282      -4.822  12.981  31.450  1.00 39.53           C
ANISOU 2170  CA  LEU A 282     4280   4815   5925   -167    -45  -1212       C
ATOM   2171  C   LEU A 282      -3.933  12.924  30.210  1.00 42.31           C
ANISOU 2171  C   LEU A 282     4549   5173   6353   -216    -24  -1137       C
ATOM   2172  O   LEU A 282      -4.000  11.989  29.409  1.00 42.21           O
ANISOU 2172  O   LEU A 282     4544   5209   6284   -198     13  -1051       O
ATOM   2173  CB  LEU A 282      -5.989  11.997  31.334  1.00 37.20           C
ANISOU 2173  CB  LEU A 282     4070   4556   5509   -120      6  -1141       C
ATOM   2174  CG  LEU A 282      -6.660  11.578  32.644  1.00 36.76           C
ANISOU 2174  CG  LEU A 282     4099   4546   5323    -74    -12  -1208       C
ATOM   2175  CD1 LEU A 282      -7.838  10.653  32.374  1.00 34.82           C
ANISOU 2175  CD1 LEU A 282     3924   4332   4973    -52     49  -1124       C
ATOM   2176  CD2 LEU A 282      -5.656  10.915  33.574  1.00 37.45           C
ANISOU 2176  CD2 LEU A 282     4205   4701   5322    -44    -98  -1270       C
ATOM   2177  N   GLY A 283      -3.091  13.942  30.051  1.00 53.95           N
ANISOU 2177  N   GLY A 283     5943   6602   7956   -286    -46  -1175       N
ATOM   2178  CA  GLY A 283      -2.176  13.991  28.927  1.00 52.31           C
ANISOU 2178  CA  GLY A 283     5643   6415   7817   -353    -17  -1114       C
ATOM   2179  C   GLY A 283      -2.819  14.287  27.591  1.00 55.89           C
ANISOU 2179  C   GLY A 283     6107   6816   8311   -402     64   -985       C
ATOM   2180  O   GLY A 283      -2.272  13.904  26.552  1.00 57.44           O
ANISOU 2180  O   GLY A 283     6250   7066   8507   -438    107   -914       O
ATOM   2181  N   SER A 284      -3.967  14.961  27.585  1.00 41.91           N
ANISOU 2181  N   SER A 284     4402   4948   6573   -400     81   -958       N
ATOM   2182  CA  SER A 284      -4.652  15.320  26.352  1.00 39.99           C
ANISOU 2182  CA  SER A 284     4179   4643   6371   -441    139   -835       C
ATOM   2183  C   SER A 284      -5.112  16.768  26.418  1.00 42.78           C
ANISOU 2183  C   SER A 284     4550   4850   6855   -488    115   -847       C
ATOM   2184  O   SER A 284      -5.633  17.217  27.443  1.00 42.56           O
ANISOU 2184  O   SER A 284     4555   4772   6843   -441     74   -944       O
ATOM   2185  CB  SER A 284      -5.855  14.404  26.091  1.00 41.53           C
ANISOU 2185  CB  SER A 284     4448   4870   6460   -366    178   -774       C
ATOM   2186  OG  SER A 284      -6.435  14.676  24.826  1.00 43.96           O
ANISOU 2186  OG  SER A 284     4774   5130   6801   -402    224   -653       O
ATOM   2187  N   ALA A 285      -4.916  17.492  25.319  1.00 39.51           N
ANISOU 2187  N   ALA A 285     4118   4365   6527   -579    138   -749       N
ATOM   2188  CA  ALA A 285      -5.374  18.869  25.194  1.00 42.13           C
ANISOU 2188  CA  ALA A 285     4482   4533   6992   -626    104   -737       C
ATOM   2189  C   ALA A 285      -6.778  18.967  24.610  1.00 42.50           C
ANISOU 2189  C   ALA A 285     4604   4511   7034   -575    120   -658       C
ATOM   2190  O   ALA A 285      -7.242  20.076  24.324  1.00 43.06           O
ANISOU 2190  O   ALA A 285     4710   4434   7217   -605     83   -630       O
ATOM   2191  CB  ALA A 285      -4.394  19.676  24.339  1.00 42.92           C
ANISOU 2191  CB  ALA A 285     4536   4580   7192   -770    109   -663       C
ATOM   2192  N   LEU A 286      -7.457  17.837  24.426  1.00 40.98           N
ANISOU 2192  N   LEU A 286     4436   4415   6719   -499    163   -623       N
ATOM   2193  CA  LEU A 286      -8.824  17.804  23.931  1.00 39.45           C
ANISOU 2193  CA  LEU A 286     4301   4177   6513   -443    176   -562       C
ATOM   2194  C   LEU A 286      -9.667  16.934  24.853  1.00 39.87           C
ANISOU 2194  C   LEU A 286     4374   4310   6464   -339    188   -643       C
ATOM   2195  O   LEU A 286      -9.151  16.093  25.592  1.00 36.47           O
ANISOU 2195  O   LEU A 286     3929   3985   5942   -315    195   -705       O
ATOM   2196  CB  LEU A 286      -8.899  17.262  22.495  1.00 40.68           C
ANISOU 2196  CB  LEU A 286     4469   4373   6615   -478    225   -412       C
ATOM   2197  CG  LEU A 286      -8.308  18.105  21.364  1.00 43.63           C
ANISOU 2197  CG  LEU A 286     4840   4671   7066   -594    226   -299       C
ATOM   2198  CD1 LEU A 286      -8.082  17.243  20.131  1.00 43.72           C
ANISOU 2198  CD1 LEU A 286     4849   4786   6978   -625    290   -180       C
ATOM   2199  CD2 LEU A 286      -9.212  19.283  21.036  1.00 47.99           C
ANISOU 2199  CD2 LEU A 286     5451   5053   7731   -596    172   -254       C
ATOM   2200  N   LEU A 287     -10.979  17.147  24.799  1.00 38.63           N
ANISOU 2200  N   LEU A 287     4252   4104   6322   -281    186   -640       N
ATOM   2201  CA  LEU A 287     -11.906  16.349  25.588  1.00 36.24           C
ANISOU 2201  CA  LEU A 287     3966   3885   5921   -198    210   -707       C
ATOM   2202  C   LEU A 287     -12.124  14.998  24.917  1.00 33.28           C
ANISOU 2202  C   LEU A 287     3607   3616   5423   -189    260   -614       C
ATOM   2203  O   LEU A 287     -12.389  14.927  23.712  1.00 35.26           O
ANISOU 2203  O   LEU A 287     3869   3845   5685   -209    275   -501       O
ATOM   2204  CB  LEU A 287     -13.232  17.089  25.760  1.00 36.46           C
ANISOU 2204  CB  LEU A 287     4003   3832   6019   -139    192   -754       C
ATOM   2205  CG  LEU A 287     -13.135  18.432  26.491  1.00 36.18           C
ANISOU 2205  CG  LEU A 287     3957   3680   6111   -132    133   -868       C
ATOM   2206  CD1 LEU A 287     -14.423  19.228  26.353  1.00 38.99           C
ANISOU 2206  CD1 LEU A 287     4316   3938   6560    -66    104   -900       C
ATOM   2207  CD2 LEU A 287     -12.788  18.223  27.958  1.00 34.31           C
ANISOU 2207  CD2 LEU A 287     3708   3519   5809   -106    132  -1015       C
ATOM   2208  N   GLU A 288     -12.011  13.927  25.698  1.00 35.20           N
ANISOU 2208  N   GLU A 288     3861   3967   5545   -159    279   -662       N
ATOM   2209  CA  GLU A 288     -12.067  12.563  25.187  1.00 35.56           C
ANISOU 2209  CA  GLU A 288     3931   4106   5475   -150    313   -587       C
ATOM   2210  C   GLU A 288     -13.428  11.950  25.496  1.00 33.15           C
ANISOU 2210  C   GLU A 288     3656   3840   5098   -105    341   -596       C
ATOM   2211  O   GLU A 288     -13.915  12.048  26.627  1.00 32.66           O
ANISOU 2211  O   GLU A 288     3601   3801   5008    -77    342   -691       O
ATOM   2212  CB  GLU A 288     -10.950  11.716  25.799  1.00 35.61           C
ANISOU 2212  CB  GLU A 288     3937   4196   5398   -151    298   -625       C
ATOM   2213  CG  GLU A 288     -10.913  10.281  25.309  1.00 38.19           C
ANISOU 2213  CG  GLU A 288     4295   4604   5612   -134    318   -560       C
ATOM   2214  CD  GLU A 288     -10.547  10.175  23.842  1.00 40.54           C
ANISOU 2214  CD  GLU A 288     4570   4899   5935   -165    339   -459       C
ATOM   2215  OE1 GLU A 288      -9.735  10.999  23.369  1.00 38.63           O
ANISOU 2215  OE1 GLU A 288     4280   4621   5775   -214    335   -446       O
ATOM   2216  OE2 GLU A 288     -11.070   9.268  23.163  1.00 42.11           O
ANISOU 2216  OE2 GLU A 288     4800   5133   6065   -148    361   -394       O
ATOM   2217  N   ASP A 289     -14.034  11.309  24.489  1.00 31.49           N
ANISOU 2217  N   ASP A 289     3462   3648   4854   -103    365   -502       N
ATOM   2218  CA  ASP A 289     -15.387  10.779  24.618  1.00 29.41           C
ANISOU 2218  CA  ASP A 289     3215   3420   4539    -73    392   -503       C
ATOM   2219  C   ASP A 289     -15.491   9.317  24.192  1.00 30.49           C
ANISOU 2219  C   ASP A 289     3391   3633   4560    -78    413   -435       C
ATOM   2220  O   ASP A 289     -16.588   8.850  23.869  1.00 28.87           O
ANISOU 2220  O   ASP A 289     3195   3449   4326    -69    433   -404       O
ATOM   2221  CB  ASP A 289     -16.377  11.628  23.814  1.00 30.51           C
ANISOU 2221  CB  ASP A 289     3331   3484   4779    -59    385   -469       C
ATOM   2222  CG  ASP A 289     -16.283  11.387  22.318  1.00 31.09           C
ANISOU 2222  CG  ASP A 289     3417   3539   4858    -81    382   -343       C
ATOM   2223  OD1 ASP A 289     -15.178  11.076  21.824  1.00 33.10           O
ANISOU 2223  OD1 ASP A 289     3680   3811   5085   -116    383   -293       O
ATOM   2224  OD2 ASP A 289     -17.321  11.510  21.634  1.00 32.62           O
ANISOU 2224  OD2 ASP A 289     3608   3708   5080    -61    376   -300       O
ATOM   2225  N   GLU A 290     -14.382   8.577  24.186  1.00 30.16           N
ANISOU 2225  N   GLU A 290     3371   3631   4458    -88    400   -418       N
ATOM   2226  CA  GLU A 290     -14.398   7.174  23.795  1.00 31.03           C
ANISOU 2226  CA  GLU A 290     3525   3798   4466    -84    404   -364       C
ATOM   2227  C   GLU A 290     -14.146   6.239  24.974  1.00 30.87           C
ANISOU 2227  C   GLU A 290     3557   3833   4340    -74    388   -413       C
ATOM   2228  O   GLU A 290     -13.715   5.098  24.777  1.00 29.30           O
ANISOU 2228  O   GLU A 290     3402   3665   4065    -66    368   -380       O
ATOM   2229  CB  GLU A 290     -13.386   6.923  22.676  1.00 33.39           C
ANISOU 2229  CB  GLU A 290     3811   4102   4774    -93    396   -304       C
ATOM   2230  CG  GLU A 290     -13.663   7.732  21.416  1.00 33.55           C
ANISOU 2230  CG  GLU A 290     3801   4074   4872   -115    410   -234       C
ATOM   2231  CD  GLU A 290     -13.654   6.886  20.157  1.00 35.77           C
ANISOU 2231  CD  GLU A 290     4101   4390   5099   -116    420   -155       C
ATOM   2232  OE1 GLU A 290     -12.982   5.833  20.148  1.00 36.46           O
ANISOU 2232  OE1 GLU A 290     4207   4532   5114   -100    412   -163       O
ATOM   2233  OE2 GLU A 290     -14.324   7.272  19.176  1.00 34.60           O
ANISOU 2233  OE2 GLU A 290     3952   4212   4982   -127    428    -89       O
ATOM   2234  N   PHE A 291     -14.407   6.701  26.195  1.00 29.72           N
ANISOU 2234  N   PHE A 291     3414   3696   4184    -73    390   -492       N
ATOM   2235  CA  PHE A 291     -14.355   5.873  27.394  1.00 32.77           C
ANISOU 2235  CA  PHE A 291     3863   4136   4452    -73    376   -532       C
ATOM   2236  C   PHE A 291     -15.741   5.844  28.019  1.00 33.44           C
ANISOU 2236  C   PHE A 291     3961   4254   4491    -92    425   -557       C
ATOM   2237  O   PHE A 291     -16.236   6.877  28.482  1.00 34.15           O
ANISOU 2237  O   PHE A 291     4003   4335   4638    -86    449   -629       O
ATOM   2238  CB  PHE A 291     -13.337   6.409  28.404  1.00 34.82           C
ANISOU 2238  CB  PHE A 291     4116   4398   4717    -62    335   -616       C
ATOM   2239  CG  PHE A 291     -11.909   6.296  27.957  1.00 34.08           C
ANISOU 2239  CG  PHE A 291     3999   4293   4656    -48    286   -607       C
ATOM   2240  CD1 PHE A 291     -11.208   5.113  28.123  1.00 36.93           C
ANISOU 2240  CD1 PHE A 291     4414   4689   4930    -27    237   -589       C
ATOM   2241  CD2 PHE A 291     -11.261   7.379  27.389  1.00 36.49           C
ANISOU 2241  CD2 PHE A 291     4227   4554   5082    -59    284   -619       C
ATOM   2242  CE1 PHE A 291      -9.891   5.009  27.719  1.00 38.02           C
ANISOU 2242  CE1 PHE A 291     4511   4831   5104     -5    193   -598       C
ATOM   2243  CE2 PHE A 291      -9.943   7.282  26.983  1.00 39.75           C
ANISOU 2243  CE2 PHE A 291     4602   4976   5525    -56    250   -618       C
ATOM   2244  CZ  PHE A 291      -9.258   6.096  27.148  1.00 37.58           C
ANISOU 2244  CZ  PHE A 291     4363   4749   5165    -24    206   -615       C
ATOM   2245  N   THR A 292     -16.365   4.669  28.035  1.00 28.04           N
ANISOU 2245  N   THR A 292     3336   3609   3707   -116    438   -506       N
ATOM   2246  CA  THR A 292     -17.639   4.521  28.716  1.00 29.84           C
ANISOU 2246  CA  THR A 292     3572   3891   3875   -150    493   -533       C
ATOM   2247  C   THR A 292     -17.429   4.570  30.228  1.00 29.19           C
ANISOU 2247  C   THR A 292     3532   3862   3699   -164    493   -610       C
ATOM   2248  O   THR A 292     -16.307   4.403  30.713  1.00 29.52           O
ANISOU 2248  O   THR A 292     3617   3894   3703   -147    436   -624       O
ATOM   2249  CB  THR A 292     -18.310   3.205  28.327  1.00 32.06           C
ANISOU 2249  CB  THR A 292     3911   4196   4074   -191    503   -451       C
ATOM   2250  OG1 THR A 292     -17.575   2.108  28.885  1.00 29.68           O
ANISOU 2250  OG1 THR A 292     3715   3904   3659   -204    454   -420       O
ATOM   2251  CG2 THR A 292     -18.370   3.058  26.816  1.00 30.54           C
ANISOU 2251  CG2 THR A 292     3690   3956   3959   -173    491   -377       C
ATOM   2252  N   PRO A 293     -18.494   4.823  30.996  1.00 26.54           N
ANISOU 2252  N   PRO A 293     3177   3589   3320   -193    556   -669       N
ATOM   2253  CA  PRO A 293     -18.372   4.683  32.457  1.00 29.39           C
ANISOU 2253  CA  PRO A 293     3595   4020   3553   -219    562   -734       C
ATOM   2254  C   PRO A 293     -17.888   3.307  32.879  1.00 29.68           C
ANISOU 2254  C   PRO A 293     3759   4074   3442   -258    517   -658       C
ATOM   2255  O   PRO A 293     -17.135   3.190  33.854  1.00 31.67           O
ANISOU 2255  O   PRO A 293     4078   4346   3607   -255    471   -691       O
ATOM   2256  CB  PRO A 293     -19.796   4.970  32.950  1.00 29.00           C
ANISOU 2256  CB  PRO A 293     3493   4052   3474   -255    655   -795       C
ATOM   2257  CG  PRO A 293     -20.363   5.878  31.915  1.00 28.61           C
ANISOU 2257  CG  PRO A 293     3330   3949   3591   -210    673   -812       C
ATOM   2258  CD  PRO A 293     -19.784   5.419  30.605  1.00 28.58           C
ANISOU 2258  CD  PRO A 293     3345   3862   3651   -194    620   -699       C
ATOM   2259  N   PHE A 294     -18.301   2.258  32.163  1.00 37.58           N
ANISOU 2259  N   PHE A 294     4802   5060   4415   -292    518   -558       N
ATOM   2260  CA  PHE A 294     -17.795   0.919  32.447  1.00 36.59           C
ANISOU 2260  CA  PHE A 294     4809   4925   4169   -320    455   -480       C
ATOM   2261  C   PHE A 294     -16.295   0.834  32.197  1.00 36.88           C
ANISOU 2261  C   PHE A 294     4871   4898   4244   -248    354   -475       C
ATOM   2262  O   PHE A 294     -15.562   0.225  32.984  1.00 38.89           O
ANISOU 2262  O   PHE A 294     5223   5154   4399   -244    282   -469       O
ATOM   2263  CB  PHE A 294     -18.545  -0.111  31.600  1.00 40.48           C
ANISOU 2263  CB  PHE A 294     5333   5398   4649   -366    468   -383       C
ATOM   2264  CG  PHE A 294     -18.138  -1.535  31.865  1.00 43.81           C
ANISOU 2264  CG  PHE A 294     5903   5790   4954   -398    394   -300       C
ATOM   2265  CD1 PHE A 294     -18.796  -2.289  32.823  1.00 46.83           C
ANISOU 2265  CD1 PHE A 294     6385   6222   5186   -494    417   -266       C
ATOM   2266  CD2 PHE A 294     -17.113  -2.125  31.144  1.00 43.73           C
ANISOU 2266  CD2 PHE A 294     5932   5702   4981   -334    300   -259       C
ATOM   2267  CE1 PHE A 294     -18.430  -3.599  33.065  1.00 47.00           C
ANISOU 2267  CE1 PHE A 294     6560   6195   5103   -526    334   -180       C
ATOM   2268  CE2 PHE A 294     -16.744  -3.434  31.382  1.00 43.40           C
ANISOU 2268  CE2 PHE A 294     6030   5616   4842   -350    216   -191       C
ATOM   2269  CZ  PHE A 294     -17.402  -4.173  32.344  1.00 49.06           C
ANISOU 2269  CZ  PHE A 294     6863   6363   5416   -446    226   -146       C
ATOM   2270  N   ASP A 295     -15.822   1.435  31.100  1.00 31.97           N
ANISOU 2270  N   ASP A 295     4160   4226   3763   -193    345   -478       N
ATOM   2271  CA  ASP A 295     -14.393   1.417  30.798  1.00 31.27           C
ANISOU 2271  CA  ASP A 295     4068   4095   3720   -131    262   -485       C
ATOM   2272  C   ASP A 295     -13.583   2.065  31.913  1.00 34.71           C
ANISOU 2272  C   ASP A 295     4503   4551   4135   -110    223   -572       C
ATOM   2273  O   ASP A 295     -12.511   1.571  32.280  1.00 34.43           O
ANISOU 2273  O   ASP A 295     4517   4505   4059    -74    134   -578       O
ATOM   2274  CB  ASP A 295     -14.125   2.126  29.469  1.00 31.41           C
ANISOU 2274  CB  ASP A 295     3979   4071   3884    -98    281   -476       C
ATOM   2275  CG  ASP A 295     -14.690   1.377  28.279  1.00 30.36           C
ANISOU 2275  CG  ASP A 295     3856   3917   3764   -107    297   -393       C
ATOM   2276  OD1 ASP A 295     -14.984   0.171  28.416  1.00 32.43           O
ANISOU 2276  OD1 ASP A 295     4209   4180   3931   -129    273   -342       O
ATOM   2277  OD2 ASP A 295     -14.842   1.998  27.205  1.00 28.80           O
ANISOU 2277  OD2 ASP A 295     3580   3697   3667    -96    329   -377       O
ATOM   2278  N   VAL A 296     -14.082   3.174  32.462  1.00 30.51           N
ANISOU 2278  N   VAL A 296     3912   4047   3635   -123    279   -649       N
ATOM   2279  CA  VAL A 296     -13.361   3.871  33.522  1.00 32.02           C
ANISOU 2279  CA  VAL A 296     4099   4257   3809   -104    239   -745       C
ATOM   2280  C   VAL A 296     -13.366   3.045  34.803  1.00 34.45           C
ANISOU 2280  C   VAL A 296     4531   4620   3937   -131    203   -746       C
ATOM   2281  O   VAL A 296     -12.330   2.881  35.459  1.00 37.23           O
ANISOU 2281  O   VAL A 296     4930   4974   4244   -101    114   -777       O
ATOM   2282  CB  VAL A 296     -13.965   5.269  33.747  1.00 29.13           C
ANISOU 2282  CB  VAL A 296     3642   3897   3527   -106    304   -837       C
ATOM   2283  CG1 VAL A 296     -13.261   5.972  34.894  1.00 31.30           C
ANISOU 2283  CG1 VAL A 296     3919   4193   3779    -88    259   -948       C
ATOM   2284  CG2 VAL A 296     -13.879   6.093  32.471  1.00 30.54           C
ANISOU 2284  CG2 VAL A 296     3718   4005   3881    -83    321   -820       C
ATOM   2285  N   VAL A 297     -14.532   2.515  35.180  1.00 37.34           N
ANISOU 2285  N   VAL A 297     4954   5037   4197   -195    269   -710       N
ATOM   2286  CA  VAL A 297     -14.620   1.676  36.372  1.00 43.56           C
ANISOU 2286  CA  VAL A 297     5876   5880   4795   -242    241   -691       C
ATOM   2287  C   VAL A 297     -13.776   0.418  36.201  1.00 45.87           C
ANISOU 2287  C   VAL A 297     6279   6117   5030   -221    128   -602       C
ATOM   2288  O   VAL A 297     -13.132  -0.050  37.148  1.00 50.28           O
ANISOU 2288  O   VAL A 297     6944   6687   5472   -215     41   -605       O
ATOM   2289  CB  VAL A 297     -16.092   1.340  36.681  1.00 41.72           C
ANISOU 2289  CB  VAL A 297     5668   5718   4465   -332    348   -663       C
ATOM   2290  CG1 VAL A 297     -16.189   0.234  37.722  1.00 45.09           C
ANISOU 2290  CG1 VAL A 297     6259   6190   4685   -404    316   -603       C
ATOM   2291  CG2 VAL A 297     -16.831   2.583  37.151  1.00 42.27           C
ANISOU 2291  CG2 VAL A 297     5634   5857   4569   -338    445   -782       C
ATOM   2292  N   ARG A 298     -13.760  -0.141  34.988  1.00 47.09           N
ANISOU 2292  N   ARG A 298     6414   6210   5267   -202    119   -529       N
ATOM   2293  CA  ARG A 298     -12.942  -1.321  34.721  1.00 50.29           C
ANISOU 2293  CA  ARG A 298     6914   6556   5639   -165      5   -461       C
ATOM   2294  C   ARG A 298     -11.466  -1.042  34.975  1.00 50.31           C
ANISOU 2294  C   ARG A 298     6895   6538   5682    -78   -104   -525       C
ATOM   2295  O   ARG A 298     -10.743  -1.904  35.488  1.00 52.33           O
ANISOU 2295  O   ARG A 298     7258   6770   5855    -47   -221   -502       O
ATOM   2296  CB  ARG A 298     -13.152  -1.791  33.282  1.00 48.42           C
ANISOU 2296  CB  ARG A 298     6635   6264   5498   -149     21   -397       C
ATOM   2297  N   GLN A 299     -11.002   0.156  34.627  1.00 54.89           N
ANISOU 2297  N   GLN A 299     7338   7125   6393    -42    -75   -605       N
ATOM   2298  CA  GLN A 299      -9.596   0.507  34.766  1.00 55.26           C
ANISOU 2298  CA  GLN A 299     7336   7160   6499     30   -169   -674       C
ATOM   2299  C   GLN A 299      -9.244   1.064  36.141  1.00 58.73           C
ANISOU 2299  C   GLN A 299     7806   7645   6864     28   -212   -758       C
ATOM   2300  O   GLN A 299      -8.065   1.327  36.400  1.00 62.36           O
ANISOU 2300  O   GLN A 299     8230   8101   7364     83   -303   -823       O
ATOM   2301  CB  GLN A 299      -9.199   1.520  33.684  1.00 53.99           C
ANISOU 2301  CB  GLN A 299     7015   6980   6517     54   -121   -712       C
ATOM   2302  CG  GLN A 299      -7.709   1.545  33.371  1.00 52.65           C
ANISOU 2302  CG  GLN A 299     6780   6798   6426    122   -212   -758       C
ATOM   2303  CD  GLN A 299      -7.400   2.168  32.026  1.00 49.16           C
ANISOU 2303  CD  GLN A 299     6203   6339   6138    127   -156   -755       C
ATOM   2304  OE1 GLN A 299      -6.323   2.726  31.823  1.00 49.04           O
ANISOU 2304  OE1 GLN A 299     6091   6329   6213    153   -190   -815       O
ATOM   2305  NE2 GLN A 299      -8.343   2.070  31.096  1.00 47.37           N
ANISOU 2305  NE2 GLN A 299     5969   6094   5935     96    -71   -684       N
ATOM   2306  N   CYS A 300     -10.222   1.253  37.028  1.00 67.42           N
ANISOU 2306  N   CYS A 300     8966   8796   7854    -36   -148   -767       N
ATOM   2307  CA  CYS A 300      -9.949   1.756  38.367  1.00 69.24           C
ANISOU 2307  CA  CYS A 300     9236   9081   7992    -41   -185   -854       C
ATOM   2308  C   CYS A 300     -10.200   0.737  39.471  1.00 71.42           C
ANISOU 2308  C   CYS A 300     9690   9395   8054    -81   -237   -801       C
ATOM   2309  O   CYS A 300      -9.730   0.944  40.596  1.00 75.59           O
ANISOU 2309  O   CYS A 300    10275   9965   8483    -73   -303   -863       O
ATOM   2310  CB  CYS A 300     -10.771   3.026  38.640  1.00 68.43           C
ANISOU 2310  CB  CYS A 300     9047   9024   7931    -76    -69   -942       C
ATOM   2311  SG  CYS A 300     -10.414   4.398  37.509  1.00 70.84           S
ANISOU 2311  SG  CYS A 300     9163   9269   8484    -38    -28  -1006       S
ATOM   2312  N   SER A 301     -10.924  -0.347  39.187  1.00 71.89           N
ANISOU 2312  N   SER A 301     9844   9437   8034   -131   -214   -685       N
ATOM   2313  CA  SER A 301     -11.065  -1.461  40.115  1.00 75.32           C
ANISOU 2313  CA  SER A 301    10467   9883   8267   -178   -282   -608       C
ATOM   2314  C   SER A 301     -10.358  -2.720  39.627  1.00 75.98           C
ANISOU 2314  C   SER A 301    10644   9873   8353   -127   -416   -517       C
ATOM   2315  O   SER A 301     -10.362  -3.734  40.334  1.00 78.89           O
ANISOU 2315  O   SER A 301    11188  10224   8564   -159   -502   -440       O
ATOM   2316  CB  SER A 301     -12.548  -1.759  40.371  1.00 74.35           C
ANISOU 2316  CB  SER A 301    10400   9819   8030   -299   -152   -547       C
ATOM   2317  OG  SER A 301     -13.086  -2.620  39.379  1.00 75.02           O
ANISOU 2317  OG  SER A 301    10502   9843   8158   -327   -128   -441       O
HETATM 2318  C1  LIG A 401     -10.918  -4.971   2.009  1.00 34.72           C
ANISOU 2318  C1  LIG A 401     4217   5315   3660    201    506   -190       C
HETATM 2319  C10 LIG A 401     -16.673  -2.214  -0.495  1.00 31.88           C
ANISOU 2319  C10 LIG A 401     4138   4736   3241    -38    317    345       C
HETATM 2320  C11 LIG A 401     -18.060  -1.671  -0.754  1.00 32.88           C
ANISOU 2320  C11 LIG A 401     4307   4787   3399    -60    237    438       C
HETATM 2321  C12 LIG A 401     -18.577  -0.568   0.144  1.00 32.19           C
ANISOU 2321  C12 LIG A 401     4191   4592   3447    -91    226    516       C
HETATM 2322  C13 LIG A 401     -19.142  -2.653  -1.148  1.00 33.16           C
ANISOU 2322  C13 LIG A 401     4390   4802   3409    -23    144    396       C
HETATM 2323  C14 LIG A 401     -16.961  -1.406  -1.746  1.00 34.53           C
ANISOU 2323  C14 LIG A 401     4517   5125   3477    -91    315    450       C
HETATM 2324  C15 LIG A 401     -16.217  -0.089  -1.651  1.00 34.29           C
ANISOU 2324  C15 LIG A 401     4455   5106   3469   -164    390    540       C
HETATM 2325  C16 LIG A 401     -14.924   0.871   0.263  1.00 34.20           C
ANISOU 2325  C16 LIG A 401     4325   5023   3647   -199    485    523       C
HETATM 2326  C17 LIG A 401     -14.894   2.209  -0.475  1.00 33.74           C
ANISOU 2326  C17 LIG A 401     4295   4967   3556   -290    506    662       C
HETATM 2327  C18 LIG A 401     -13.475   2.714  -0.788  1.00 35.68           C
ANISOU 2327  C18 LIG A 401     4492   5321   3746   -364    617    671       C
HETATM 2328  C19 LIG A 401     -12.668   1.609  -1.476  1.00 36.00           C
ANISOU 2328  C19 LIG A 401     4505   5522   3651   -329    675    561       C
HETATM 2329  C2  LIG A 401     -12.282  -4.356   2.179  1.00 32.25           C
ANISOU 2329  C2  LIG A 401     3970   4892   3391    140    464    -61       C
HETATM 2330  C20 LIG A 401     -13.547   3.918  -1.731  1.00 36.16           C
ANISOU 2330  C20 LIG A 401     4611   5387   3743   -469    628    826       C
HETATM 2331  C21 LIG A 401     -12.741   3.141   0.486  1.00 35.59           C
ANISOU 2331  C21 LIG A 401     4399   5257   3868   -375    657    632       C
HETATM 2332  C22 LIG A 401     -16.908   3.554  -0.184  1.00 34.67           C
ANISOU 2332  C22 LIG A 401     4483   4871   3820   -299    362    815       C
HETATM 2333  C23 LIG A 401     -18.967   4.874   0.431  1.00 35.98           C
ANISOU 2333  C23 LIG A 401     4678   4812   4180   -271    206    919       C
HETATM 2334  C24 LIG A 401     -19.990   3.751   0.189  1.00 32.54           C
ANISOU 2334  C24 LIG A 401     4255   4397   3711   -207    139    858       C
HETATM 2335  C25 LIG A 401     -20.240   2.905   1.428  1.00 32.14           C
ANISOU 2335  C25 LIG A 401     4146   4317   3749   -158    147    744       C
HETATM 2336  C26 LIG A 401     -20.698   3.768   2.586  1.00 32.58           C
ANISOU 2336  C26 LIG A 401     4154   4264   3960   -152    132    748       C
HETATM 2337  C27 LIG A 401     -19.674   4.844   2.878  1.00 32.98           C
ANISOU 2337  C27 LIG A 401     4192   4290   4049   -201    191    794       C
HETATM 2338  C28 LIG A 401     -19.419   5.701   1.646  1.00 33.56           C
ANISOU 2338  C28 LIG A 401     4328   4376   4047   -256    178    915       C
HETATM 2339  C29 LIG A 401     -18.907   5.781  -0.822  1.00 38.10           C
ANISOU 2339  C29 LIG A 401     5025   5092   4360   -335    182   1056       C
HETATM 2340  C3  LIG A 401     -12.340  -2.983   1.483  1.00 33.69           C
ANISOU 2340  C3  LIG A 401     4138   5124   3540     42    529     62       C
HETATM 2341  C30 LIG A 401     -17.471   7.606  -2.502  1.00 41.41           C
ANISOU 2341  C30 LIG A 401     5555   5566   4615   -531    252   1298       C
HETATM 2342  C31 LIG A 401     -18.738   8.170  -3.137  1.00 43.56           C
ANISOU 2342  C31 LIG A 401     5914   5743   4893   -507    114   1401       C
HETATM 2343  C32 LIG A 401     -17.055   6.336  -3.235  1.00 42.34           C
ANISOU 2343  C32 LIG A 401     5668   5854   4567   -513    311   1219       C
HETATM 2344  C33 LIG A 401     -16.355   8.640  -2.558  1.00 43.61           C
ANISOU 2344  C33 LIG A 401     5836   5843   4891   -649    330   1383       C
HETATM 2345  C34 LIG A 401      -9.382  -6.119   0.528  1.00 35.68           C
ANISOU 2345  C34 LIG A 401     4269   5675   3613    297    569   -393       C
HETATM 2346  C35 LIG A 401      -8.455  -5.405  -0.391  1.00 37.84           C
ANISOU 2346  C35 LIG A 401     4459   6127   3791    237    692   -391       C
HETATM 2347  C36 LIG A 401      -9.155  -6.634  -0.849  1.00 35.08           C
ANISOU 2347  C36 LIG A 401     4198   5741   3390    324    601   -466       C
HETATM 2348  C4  LIG A 401     -11.454  -1.962   2.201  1.00 34.00           C
ANISOU 2348  C4  LIG A 401     4097   5167   3653    -10    598     91       C
HETATM 2349  C5  LIG A 401     -11.399  -0.619   1.510  1.00 36.49           C
ANISOU 2349  C5  LIG A 401     4407   5520   3938   -116    658    215       C
HETATM 2350  C6  LIG A 401     -10.717   0.437   2.344  1.00 38.81           C
ANISOU 2350  C6  LIG A 401     4633   5782   4331   -176    706    250       C
HETATM 2351  C7  LIG A 401      -9.306   0.088   2.752  1.00 42.23           C
ANISOU 2351  C7  LIG A 401     4965   6306   4773   -151    765    136       C
HETATM 2352  C8  LIG A 401     -14.285  -2.171   0.227  1.00 36.00           C
ANISOU 2352  C8  LIG A 401     4545   5363   3770    -33    463    242       C
HETATM 2353  C9  LIG A 401     -15.631  -1.457   0.308  1.00 31.89           C
ANISOU 2353  C9  LIG A 401     4071   4736   3309    -68    397    354       C
HETATM 2354  N1  LIG A 401     -13.718  -2.477   1.394  1.00 31.49           N
ANISOU 2354  N1  LIG A 401     3925   4751   3290      3    472    172       N
HETATM 2355  N2  LIG A 401     -15.562  -0.146  -0.337  1.00 33.08           N
ANISOU 2355  N2  LIG A 401     4230   4907   3431   -147    431    477       N
HETATM 2356  N3  LIG A 401     -15.693   3.171   0.266  1.00 33.99           N
ANISOU 2356  N3  LIG A 401     4335   4854   3724   -304    450    736       N
HETATM 2357  N4  LIG A 401     -17.628   4.303   0.679  1.00 34.73           N
ANISOU 2357  N4  LIG A 401     4477   4748   3971   -289    310    847       N
HETATM 2358  N5  LIG A 401     -10.648  -5.498   0.811  1.00 35.76           N
ANISOU 2358  N5  LIG A 401     4354   5563   3671    229    527   -250       N
HETATM 2359  O1  LIG A 401     -10.118  -4.971   2.949  1.00 35.77           O
ANISOU 2359  O1  LIG A 401     4290   5433   3867    228    516   -242       O
HETATM 2360  O2  LIG A 401     -16.570   6.802  -0.204  1.00 38.65           O
ANISOU 2360  O2  LIG A 401     5028   5203   4453   -464    358   1076       O
HETATM 2361  O3  LIG A 401     -18.531   8.311  -0.250  1.00 41.22           O
ANISOU 2361  O3  LIG A 401     5439   5295   4929   -432    166   1218       O
HETATM 2362  O4  LIG A 401     -17.315   3.223  -1.312  1.00 35.83           O
ANISOU 2362  O4  LIG A 401     4689   5077   3849   -297    328    846       O
HETATM 2363  O5  LIG A 401     -14.413   0.730   1.370  1.00 32.04           O
ANISOU 2363  O5  LIG A 401     3996   4715   3464   -176    507    459       O
HETATM 2364  O6  LIG A 401     -13.766  -2.415  -0.861  1.00 34.57           O
ANISOU 2364  O6  LIG A 401     4368   5305   3461    -35    502    216       O
HETATM 2365  O7  LIG A 401     -13.289  -5.216   1.656  1.00 31.19           O
ANISOU 2365  O7  LIG A 401     3918   4721   3212    172    386    -74       O
HETATM 2366  S1  LIG A 401     -17.820   7.189  -0.787  1.00 39.11           S
ANISOU 2366  S1  LIG A 401     5160   5186   4516   -439    245   1158       S
TER
HETATM 2367  O   HOH S   1     -21.315   1.314  10.545  1.00 28.17           O
ANISOU 2367  O   HOH S   1     3380   3566   3757    -83    261    304       O
HETATM 2368  O   HOH S   2     -20.483  -6.221   2.094  1.00 32.38           O
ANISOU 2368  O   HOH S   2     4304   4449   3550     65      1    140       O
HETATM 2369  O   HOH S   3     -23.421  -9.019  16.341  1.00 31.07           O
ANISOU 2369  O   HOH S   3     4270   3763   3772   -394     79    147       O
HETATM 2370  O   HOH S   4     -14.431   9.302  27.376  1.00 29.39           O
ANISOU 2370  O   HOH S   4     3283   3573   4311    -64    384   -655       O
HETATM 2371  O   HOH S   5     -11.089   4.739  21.019  1.00 32.94           O
ANISOU 2371  O   HOH S   5     3759   4159   4600    -62    369   -248       O
HETATM 2372  O   HOH S   6     -10.696  -9.772  13.685  1.00 33.92           O
ANISOU 2372  O   HOH S   6     4484   4311   4092    495   -128   -398       O
HETATM 2373  O   HOH S   7     -21.930   5.473  26.730  1.00 29.17           O
ANISOU 2373  O   HOH S   7     3265   3831   3989   -163    630   -520       O
HETATM 2374  O   HOH S   8     -27.504  -0.014  17.702  1.00 33.75           O
ANISOU 2374  O   HOH S   8     3826   4394   4604   -300    426    -23       O
HETATM 2375  O   HOH S   9     -27.852  -3.713   6.547  1.00 32.31           O
ANISOU 2375  O   HOH S   9     3967   4174   4133   -161   -102    270       O
HETATM 2376  O   HOH S  10     -28.488  -6.948  -3.895  1.00 36.39           O
ANISOU 2376  O   HOH S  10     4924   5010   3893     -8   -646    235       O
HETATM 2377  O   HOH S  11     -24.488  -7.213 -10.441  1.00 35.19           O
ANISOU 2377  O   HOH S  11     5157   5461   2753    103   -557    185       O
HETATM 2378  O   HOH S  13     -17.946  10.124  11.721  1.00 36.26           O
ANISOU 2378  O   HOH S  13     4286   4202   5291   -200    297    461       O
HETATM 2379  O   HOH S  14     -28.324   0.717   6.736  1.00 33.71           O
ANISOU 2379  O   HOH S  14     3980   4290   4539    -57    -96    372       O
HETATM 2380  O   HOH S  15     -23.766 -21.045   4.355  1.00 42.18           O
ANISOU 2380  O   HOH S  15     6502   4579   4944    -28  -1037   -483       O
HETATM 2381  O   HOH S  16     -15.219  -2.007  25.555  1.00 31.58           O
ANISOU 2381  O   HOH S  16     4157   3997   3845   -102    222   -190       O
HETATM 2382  O   HOH S  17     -12.165   2.245  25.780  1.00 43.08           O
ANISOU 2382  O   HOH S  17     5300   5475   5593    -12    248   -386       O
HETATM 2383  O   HOH S  18     -24.414 -24.039  -1.021  1.00 46.57           O
ANISOU 2383  O   HOH S  18     7252   5131   5313    196  -1438   -982       O
HETATM 2384  O   HOH S  20     -19.860  -6.661  22.312  1.00 33.79           O
ANISOU 2384  O   HOH S  20     4663   4168   4008   -327    192     69       O
HETATM 2385  O   HOH S  22     -28.223   1.560  12.783  1.00 32.40           O
ANISOU 2385  O   HOH S  22     3614   4120   4577   -128    193    135       O
HETATM 2386  O   HOH S  23     -14.448   5.082  17.057  1.00 31.84           O
ANISOU 2386  O   HOH S  23     3664   3962   4471   -110    435     18       O
HETATM 2387  O   HOH S  24     -22.809   1.971  36.381  1.00 38.34           O
ANISOU 2387  O   HOH S  24     4897   5654   4018   -625    904   -758       O
HETATM 2388  O   HOH S  25      -6.566   0.761  22.234  1.00 30.12           O
ANISOU 2388  O   HOH S  25     3404   3976   4066    172    132   -478       O
HETATM 2389  O   HOH S  26     -24.060  10.044  39.947  1.00 43.82           O
ANISOU 2389  O   HOH S  26     4978   6591   5079   -196   1101  -1858       O
HETATM 2390  O   HOH S  27     -20.643   1.869  30.654  1.00 38.91           O
ANISOU 2390  O   HOH S  27     4870   5253   4661   -358    630   -484       O
HETATM 2391  O   HOH S  28     -10.729 -23.563   0.863  1.00 44.49           O
ANISOU 2391  O   HOH S  28     6503   5423   4980   1573  -1110  -1877       O
HETATM 2392  O   HOH S  29     -26.755  -3.120   2.125  1.00 31.66           O
ANISOU 2392  O   HOH S  29     4044   4197   3788    -58   -232    389       O
HETATM 2393  O   HOH S  30     -14.102  12.637  19.878  1.00 42.19           O
ANISOU 2393  O   HOH S  30     4822   4837   6372   -204    354   -145       O
HETATM 2394  O   HOH S  31     -14.453 -19.873  25.970  1.00 51.08           O
ANISOU 2394  O   HOH S  31     8591   5110   5708    -70  -1295    322       O
HETATM 2395  O   HOH S  32     -10.208   1.330  27.451  1.00 36.45           O
ANISOU 2395  O   HOH S  32     4530   4661   4658     55    104   -477       O
HETATM 2396  O   HOH S  33     -30.474  -1.487   3.991  1.00 43.02           O
ANISOU 2396  O   HOH S  33     5203   5555   5590    -77   -321    359       O
HETATM 2397  O   HOH S  35     -28.781   0.226  15.058  1.00 39.08           O
ANISOU 2397  O   HOH S  35     4437   5046   5368   -242    303     38       O
HETATM 2398  O   HOH S  36     -12.284 -30.006  14.756  1.00 49.25           O
ANISOU 2398  O   HOH S  36     8758   3822   6134   1078  -2525   -758       O
HETATM 2399  O   HOH S  37     -20.360  17.302  44.582  1.00 53.57           O
ANISOU 2399  O   HOH S  37     6154   7572   6627    268    718  -2985       O
HETATM 2400  O   HOH S  38      -4.137   6.117  26.142  1.00 44.27           O
ANISOU 2400  O   HOH S  38     4922   5724   6175      4     81   -755       O
HETATM 2401  O   HOH S  39     -25.124   8.247  10.225  1.00 38.66           O
ANISOU 2401  O   HOH S  39     4513   4544   5633     40     37    413       O
HETATM 2402  O   HOH S  41     -12.921 -24.197  -0.763  1.00 46.39           O
ANISOU 2402  O   HOH S  41     6900   5603   5122   1427  -1181  -1846       O
HETATM 2403  O   HOH S  42     -19.050  -1.211  25.707  1.00 37.96           O
ANISOU 2403  O   HOH S  42     4877   4883   4665   -268    413   -162       O
HETATM 2404  O   HOH S  43     -28.559  -3.220   0.197  1.00 42.83           O
ANISOU 2404  O   HOH S  43     5472   5648   5153    -43   -416    414       O
HETATM 2405  O   HOH S  44     -26.335  -9.399  16.637  1.00 40.63           O
ANISOU 2405  O   HOH S  44     5403   5022   5012   -610    124    177       O
HETATM 2406  O   HOH S  45     -27.932  -1.988   4.581  1.00 37.71           O
ANISOU 2406  O   HOH S  45     4650   4880   4800    -87   -177    368       O
HETATM 2407  O   HOH S  46     -11.726  11.120   1.010  1.00 47.84           O
ANISOU 2407  O   HOH S  46     6050   6302   5825   -937    658   1269       O
HETATM 2408  O   HOH S  47     -24.928 -14.700  11.530  1.00 42.20           O
ANISOU 2408  O   HOH S  47     6030   4896   5109   -426   -360     70       O
HETATM 2409  O   HOH S  48     -24.476   3.822  24.934  1.00 41.95           O
ANISOU 2409  O   HOH S  48     4834   5510   5595   -237    661   -398       O
HETATM 2410  O   HOH S  50     -26.861  -2.495  -5.667  1.00 55.04           O
ANISOU 2410  O   HOH S  50     7358   7481   6074      5   -546    607       O
HETATM 2411  O   HOH S  51     -11.134  -2.851  27.135  1.00 39.08           O
ANISOU 2411  O   HOH S  51     5181   4926   4740     85    -35   -320       O
HETATM 2412  O   HOH S  52     -29.859 -17.316   9.245  1.00 52.27           O
ANISOU 2412  O   HOH S  52     7303   6084   6475   -818   -589     46       O
HETATM 2413  O   HOH S  53     -30.102  -5.413   7.127  1.00 48.98           O
ANISOU 2413  O   HOH S  53     6022   6288   6298   -283   -166    195       O
HETATM 2414  O   HOH S  54     -31.161 -10.138  11.315  1.00 38.61           O
ANISOU 2414  O   HOH S  54     4882   4856   4932   -704    -92    128       O
HETATM 2415  O   HOH S  55     -24.505  12.314  41.029  1.00 43.18           O
ANISOU 2415  O   HOH S  55     4737   6547   5122    -43   1121  -2235       O
HETATM 2416  O   HOH S  56      -9.528 -18.874  19.869  1.00 42.27           O
ANISOU 2416  O   HOH S  56     6694   4318   5051    834  -1300   -432       O
HETATM 2417  O   HOH S  57     -28.871  -7.981  14.798  1.00 65.52           O
ANISOU 2417  O   HOH S  57     8282   8300   8313   -625    148    146       O
HETATM 2418  O   HOH S  58      -2.411 -16.562  19.252  1.00 48.54           O
ANISOU 2418  O   HOH S  58     6644   5686   6112   1533  -1318  -1118       O
HETATM 2419  O   HOH S  59     -19.546 -29.103   8.791  1.00 62.56           O
ANISOU 2419  O   HOH S  59    10176   5840   7753    306  -2017   -716       O
HETATM 2420  O   HOH S  60     -18.826  17.938  19.355  1.00 45.66           O
ANISOU 2420  O   HOH S  60     5276   4691   7382      0     63   -202       O
HETATM 2421  O   HOH S  61     -13.997 -11.063  -6.257  1.00 48.48           O
ANISOU 2421  O   HOH S  61     6425   7439   4557    499    165   -678       O
HETATM 2422  O   HOH S  62     -27.136   7.839  17.796  1.00 36.71           O
ANISOU 2422  O   HOH S  62     3917   4496   5536     61    333   -188       O
HETATM 2423  O   HOH S  63     -25.874 -15.266  19.620  1.00 47.08           O
ANISOU 2423  O   HOH S  63     6910   5433   5545   -967   -162    356       O
HETATM 2424  O   HOH S  64     -11.467   5.431  17.743  1.00 48.88           O
ANISOU 2424  O   HOH S  64     5736   6181   6655   -125    443    -75       O
HETATM 2425  O   HOH S  65     -11.588  -1.631  -2.567  1.00 51.38           O
ANISOU 2425  O   HOH S  65     6412   7744   5366   -135    707    213       O
HETATM 2426  O   HOH S  66      -4.117  22.995  25.463  1.00 50.06           O
ANISOU 2426  O   HOH S  66     5470   5089   8460   -905    -71   -807       O
HETATM 2427  O   HOH S  67      -3.698   3.006  24.171  1.00 32.79           O
ANISOU 2427  O   HOH S  67     3507   4375   4576    143     62   -687       O
HETATM 2428  O   HOH S  68     -28.287 -17.255   0.270  1.00 53.47           O
ANISOU 2428  O   HOH S  68     7492   6531   6294   -213   -924   -344       O
HETATM 2429  O   HOH S  69     -28.971  -1.248   9.087  1.00 58.20           O
ANISOU 2429  O   HOH S  69     7031   7429   7653   -163      2    239       O
HETATM 2430  O   HOH S  70     -15.130  18.569  22.804  1.00 45.33           O
ANISOU 2430  O   HOH S  70     5178   4695   7351   -131    124   -499       O
HETATM 2431  O   HOH S  71     -21.030 -20.529  13.608  1.00 48.62           O
ANISOU 2431  O   HOH S  71     7586   5056   5832   -215   -915    -41       O
HETATM 2432  O   HOH S  72     -31.388 -12.385  10.142  1.00 48.59           O
ANISOU 2432  O   HOH S  72     6308   6012   6142   -772   -251    110       O
HETATM 2433  O   HOH S  73     -31.571 -14.303  14.853  1.00 51.01           O
ANISOU 2433  O   HOH S  73     6818   6212   6352  -1165   -102    225       O
HETATM 2434  O   HOH S  74     -27.016 -19.033  -1.425  1.00 49.50           O
ANISOU 2434  O   HOH S  74     7166   5994   5649    -50  -1068   -561       O
HETATM 2435  O   HOH S  76     -27.375   4.859   2.422  1.00 44.45           O
ANISOU 2435  O   HOH S  76     5541   5529   5817     31   -321    750       O
HETATM 2436  O   HOH S  77      -2.057   7.896  32.896  1.00 43.87           O
ANISOU 2436  O   HOH S  77     4932   5685   6051     71   -308  -1241       O
HETATM 2437  O   HOH S  78     -28.963 -10.614   1.903  1.00 38.20           O
ANISOU 2437  O   HOH S  78     5090   4904   4519   -215   -525     38       O
HETATM 2438  O   HOH S  80     -17.843  11.153   9.438  1.00 45.61           O
ANISOU 2438  O   HOH S  80     5561   5334   6435   -275    245    670       O
HETATM 2439  O   HOH S  81     -24.239   7.826  22.169  1.00 45.64           O
ANISOU 2439  O   HOH S  81     5136   5704   6501    -17    512   -392       O
HETATM 2440  O   HOH S  82     -12.414  -5.103  -1.655  1.00 37.00           O
ANISOU 2440  O   HOH S  82     4653   5793   3611    141    504   -100       O
HETATM 2441  O   HOH S  84     -30.421   7.644  28.006  1.00 45.74           O
ANISOU 2441  O   HOH S  84     4660   6378   6339   -122    938  -1062       O
HETATM 2442  O   HOH S  85     -14.750 -25.997  -1.538  1.00 54.58           O
ANISOU 2442  O   HOH S  85     8192   6367   6180   1362  -1436  -1901       O
HETATM 2443  O   HOH S  86     -25.948  -1.234  25.984  1.00 51.23           O
ANISOU 2443  O   HOH S  86     6277   6834   6356   -579    712   -211       O
HETATM 2444  O   HOH S  87       0.554   2.321  39.506  1.00 50.58           O
ANISOU 2444  O   HOH S  87     6428   6704   6087    490  -1158  -1411       O
HETATM 2445  O   HOH S  89      -0.835  26.308  32.926  1.00 52.66           O
ANISOU 2445  O   HOH S  89     5634   5234   9139   -888   -585  -1874       O
HETATM 2446  O   HOH S  90     -27.304   7.121  11.654  1.00 38.73           O
ANISOU 2446  O   HOH S  90     4372   4650   5694     76     57    235       O
HETATM 2447  O   HOH S  91      -4.653  19.154  39.037  1.00 52.63           O
ANISOU 2447  O   HOH S  91     5989   6249   7758   -118   -431  -2233       O
HETATM 2448  O   HOH S  92      -4.716  24.183  36.642  1.00 59.13           O
ANISOU 2448  O   HOH S  92     6685   6395   9387   -323   -521  -2258       O
HETATM 2449  O   HOH S  93     -17.872   3.397  44.068  1.00 51.21           O
ANISOU 2449  O   HOH S  93     7062   7556   4839   -558    595  -1167       O
HETATM 2450  O   HOH S  94     -21.342  -6.731  24.554  1.00 53.58           O
ANISOU 2450  O   HOH S  94     7219   6741   6397   -508    278     90       O
HETATM 2451  O   HOH S  95     -28.719  11.312  24.529  1.00 46.86           O
ANISOU 2451  O   HOH S  95     4846   5953   7007    214    560   -928       O
HETATM 2452  O   HOH S  96     -24.591 -23.535   3.400  1.00 65.84           O
ANISOU 2452  O   HOH S  96     9717   7333   7965    -64  -1311   -623       O
HETATM 2453  O   HOH S  97      -7.604 -19.804  21.243  1.00 50.92           O
ANISOU 2453  O   HOH S  97     7900   5282   6165   1060  -1588   -526       O
HETATM 2454  O   HOH S  98     -29.661  -5.102  -6.033  1.00 54.59           O
ANISOU 2454  O   HOH S  98     7260   7393   6088     22   -809    394       O
HETATM 2455  O   HOH S  99     -23.011   4.219  28.897  1.00 52.65           O
ANISOU 2455  O   HOH S  99     6293   6985   6726   -279    731   -590       O
HETATM 2456  O   HOH S 100     -31.969 -14.961  12.573  1.00 49.30           O
ANISOU 2456  O   HOH S 100     6603   5947   6180  -1096   -255    171       O
HETATM 2457  O   HOH S 101      -2.101  28.260  31.294  1.00 53.06           O
ANISOU 2457  O   HOH S 101     5810   4892   9457   -984   -606  -1691       O
HETATM 2458  O   HOH S 102      -6.916  10.792  27.826  1.00 66.79           O
ANISOU 2458  O   HOH S 102     7807   8301   9271   -151    160   -825       O
HETATM 2459  O   HOH S 103     -31.138 -16.256  16.629  1.00 56.75           O
ANISOU 2459  O   HOH S 103     7824   6774   6963  -1362   -148    323       O
HETATM 2460  O   HOH S 104     -22.559  -6.251 -11.704  1.00 45.91           O
ANISOU 2460  O   HOH S 104     6564   7054   3826     69   -373    251       O
HETATM 2461  O   HOH S 105      -6.742  22.707  23.999  1.00 48.26           O
ANISOU 2461  O   HOH S 105     5397   4772   8168   -767    -29   -608       O
HETATM 2462  O   HOH S 106     -24.037   6.280  25.815  1.00 47.49           O
ANISOU 2462  O   HOH S 106     5435   6162   6449   -132    661   -557       O
HETATM 2463  O   HOH S 107     -30.292 -13.154   1.428  1.00 53.26           O
ANISOU 2463  O   HOH S 107     7092   6713   6431   -321   -705    -76       O
HETATM 2464  O   HOH S 108     -14.071  23.803  33.960  1.00 60.26           O
ANISOU 2464  O   HOH S 108     6942   6467   9487    179   -144  -2052       O
HETATM 2465  O   HOH S 109     -28.865  -3.651  -8.332  1.00 48.46           O
ANISOU 2465  O   HOH S 109     6638   6750   5026     42   -845    561       O
HETATM 2466  O   HOH S 110     -30.588 -12.231   4.062  1.00 55.95           O
ANISOU 2466  O   HOH S 110     7318   7023   6918   -423   -544     11       O
HETATM 2467  O   HOH S 111     -26.616   1.810  26.118  1.00 49.23           O
ANISOU 2467  O   HOH S 111     5759   6622   6323   -428    777   -405       O
HETATM 2468  O   HOH S 112     -28.039  -8.865 -12.624  1.00 53.03           O
ANISOU 2468  O   HOH S 112     7531   7696   4921    133  -1023     62       O
HETATM 2469  O   HOH S 113     -30.333 -15.584   7.386  1.00 55.58           O
ANISOU 2469  O   HOH S 113     7521   6688   6907   -686   -558      8       O
HETATM 2470  O   HOH S 115     -11.738   0.344   5.256  1.00 53.88           O
ANISOU 2470  O   HOH S 115     6550   7423   6497   -101    586    211       O
HETATM 2471  O   HOH S 116      -5.458  -8.083   0.327  1.00 45.74           O
ANISOU 2471  O   HOH S 116     5245   7295   4840    572    654   -904       O
HETATM 2472  O   HOH S 117     -31.683  19.027  37.024  1.00 54.19           O
ANISOU 2472  O   HOH S 117     5155   7544   7891    709    899  -2907       O
HETATM 2473  O   HOH S 118     -13.447 -32.346   0.112  1.00 57.16           O
ANISOU 2473  O   HOH S 118     9012   5756   6951   1744  -2265  -2189       O
HETATM 2474  O   HOH S 119     -27.695  18.150  22.464  1.00 46.54           O
ANISOU 2474  O   HOH S 119     4854   5082   7749    611     40   -993       O
HETATM 2475  O   HOH S 120     -21.801   3.422  -8.557  1.00 52.15           O
ANISOU 2475  O   HOH S 120     7278   7318   5217   -306   -191   1259       O
HETATM 2476  O   HOH S 122      -8.272  13.701  42.776  1.00 56.94           O
[truncated: 5,772 more chars]
